# Supplementary material for: Nbs1 ChIP-Seq Identifies Off-Target DNA Double-Strand Breaks Induced by AID in Activated Splenic B Cells
Source: PLoS Genet. 2015 Aug 11;11(8):e1005438. doi: 10.1371/journal.pgen.1005438 (PMC4532491; doi:10.1371/journal.pgen.1005438)
Supplement: S1 Table — (XLSX) [file pgen.1005438.s001.xlsx]

## Sheet: Sheet1
Table S1. AID-dependent Nbs1-binding sites in Exp 1.
PeakID	chromosome	start	end	Pol II at or within gene	AID (Yamane et al 2011)	Spt5 binding at site (Pavri et al 2010)	AID-dependent translocations at site (Qian et al 2014)	xTSS (Pefanis et al 2014)	Nbs1-ChIP-chip (Staszewski et al 2011)	1-end DSB	WGCW*	CA*	WGCW|CA*	Gene	Gene**	Reproducible	LM-PCR (AID-dependent)
Exp1_chr1-4	chr1	12633863	12635863	Y	N	Y	N	N	N	N	N	N	N	#N/A	—	—
Exp1_chr1-16	chr1	12948945	12950945	Y	N	N	N	N	N	N	Y	N	Y	Slco5a1	Slco5a1	—
Exp1_chr1-74	chr1	12981234	12983234	Y	N	Y	N	N	N	N	N	Y	Y	#N/A	—	—
Exp1_chr1-94	chr1	16492708	16494708	Y	N	N	N	N	N	N	N	Y	Y	Stau2	Stau2	Reproducible_Aid_dependent_23
Exp1_chr1-14	chr1	19975458	19977458	N	N	N	N	N	N	N	N	N	N	#N/A	—	—
Exp1_chr1-6	chr1	24740046	24742046	Y	Y	N	N	N	N	N	N	N	N	Lmbrd1	Lmbrd1	—
Exp1_chr1-17	chr1	28013042	28015042	N	N	N	N	N	N	N	N	N	N	#N/A	—	—
Exp1_chr1-34	chr1	31186065	31188065	N	N	N	N	N	N	Y	N	N	N	#N/A	—	—
Exp1_chr1-11	chr1	37119097	37121097	Y	N	N	N	N	N	N	N	N	N	Vwa3b	Vwa3b	—
Exp1_chr1-10	chr1	38709472	38711472	Y	N	N	N	N	N	N	N	N	N	Aff3	Aff3	—
Exp1_chr1-28	chr1	39812320	39814320	N	N	N	N	N	N	N	Y	N	Y	#N/A	—	—
Exp1_chr1-20	chr1	55153406	55155406	N	N	N	N	N	N	N	N	Y	Y	#N/A	—	—
Exp1_chr1-31	chr1	71966938	71968938	N	N	N	N	N	N	N	Y	N	Y	#N/A	—	—
Exp1_chr1-21	chr1	72599068	72601068	N	N	N	N	N	N	Y	N	N	N	#N/A	—	—
Exp1_chr1-49	chr1	75175298	75177298	Y	Y	Y	N	N	N	N	N	N	N	Abcb6	Abcb6	—
Exp1_chr1-3	chr1	75457388	75459388	N	N	N	N	N	N	N	Y	N	Y	#N/A	—	—
Exp1_chr1-19	chr1	75473486	75475486	Y	Y	Y	N	N	N	N	N	N	N	Chpf	Chpf	—	Y
Exp1_chr1-50	chr1	92019891	92021891	N	N	N	N	N	N	N	Y	N	Y	#N/A	—	—
Exp1_chr1-109	chr1	107507441	107509441	Y	N	N	N	N	N	Y	N	N	N	Pign	Pign	—
Exp1_chr1-66	chr1	122215708	122217708	N	N	N	N	N	N	N	N	N	N	#N/A	—	—
Exp1_chr1-38	chr1	132686053	132688053	Y	N	N	N	N	N	N	N	Y	Y	#N/A	—	—
Exp1_chr1-18	chr1	135067538	135069538	N	N	N	N	N	N	N	N	N	N	#N/A	—	—
Exp1_chr1-51	chr1	140087695	140089695	Y	Y	Y	N	N	N	N	N	N	N	AK040222	AK040222	—
Exp1_chr1-79	chr1	153274547	153276547	Y	Y	Y	N	N	N	N	N	N	N	Trm1l	Trm1l	—
Exp1_chr1-88	chr1	156895339	156897339	Y	Y	Y	N	N	N	N	N	N	N	#N/A	—	—
Exp1_chr1-72	chr1	158956471	158958471	Y	Y	Y	N	N	N	N	N	N	N	#N/A	—	—
Exp1_chr1-12	chr1	159063962	159065962	Y	N	N	N	N	N	Y	Y	N	Y	Rasal2	Rasal2	—
Exp1_chr1-59	chr1	174305891	174307891	Y	Y	Y	N	Y	N	N	N	N	N	Pigm	Pigm	—
Exp1_chr1-108	chr1	177554696	177556696	Y	Y	Y	N	N	N	N	N	N	N	Fh1	Fh1	—
Exp1_chr1-141	chr1	180171046	180173046	Y	N	N	N	N	N	N	N	N	N	Pppde1	Pppde1	—
Exp1_chr1-95	chr1	180276179	180278179	N	N	N	N	N	N	N	N	N	N	#N/A	—	—
Exp1_chr1-77	chr1	181879096	181881096	N	N	N	N	N	N	N	N	Y	Y	#N/A	—	—
Exp1_chr1-2	chr1	184558972	184560972	N	N	N	N	N	N	N	N	N	N	#N/A	—	—
Exp1_chr1-23	chr1	189010162	189012162	Y	N	N	N	N	N	N	Y	N	Y	Spata17	Spata17	—
Exp1_chr1-42	chr1	190984440	190986440	N	N	N	N	N	N	N	N	Y	Y	#N/A	—	—
Exp1_chr1-68	chr1	191574065	191576065	Y	N	N	N	N	N	N	N	Y	Y	Ptpn14	Ptpn14	—
Exp1_chr1-9	chr1	192306002	192308002	N	N	N	N	N	N	N	N	N	N	#N/A	—	—
Exp1_chr1-71	chr1	192734497	192736497	Y	N	Y	N	Y	N	N	N	N	N	Rps6kc1	Rps6kc1	—
Exp1_chr1-92	chr1	193397855	193399855	Y	Y	Y	N	N	N	N	N	N	N	Dtl	Dtl	—
Exp1_chr1-93	chr1	194572419	194574419	Y	N	Y	N	N	N	N	N	Y	Y	Hhat	Hhat	—
Exp1_chr1-43	chr1	195068562	195070562	Y	N	N	N	N	N	N	N	N	N	Hsd11b1	Hsd11b1	—
Exp1_chr1-1	chr1	197066821	197068821	Y	Y	Y	N	N	N	N	N	Y	Y	#N/A	—	—
Exp1_chr10-63	chr10	5347697	5349697	Y	N	N	N	N	N	N	N	N	N	Esr1	Esr1	—
Exp1_chr10-12	chr10	6177636	6179636	Y	N	N	N	N	N	N	N	N	N	Mthfd1l	Mthfd1l	—
Exp1_chr10-16	chr10	6584283	6586283	N	N	N	N	N	N	Y	N	Y	Y	#N/A	—	—
Exp1_chr10-92	chr10	7493270	7495270	Y	N	N	N	N	N	N	Y	N	Y	BC013529	BC013529	—
Exp1_chr10-9	chr10	11071707	11073707	N	N	N	N	N	N	N	Y	N	Y	#N/A	—	—
Exp1_chr10-46	chr10	12407720	12409720	Y	N	N	N	N	N	Y	N	N	N	Utrn	Utrn	Reproducible_Aid_dependent_32
Exp1_chr10-32	chr10	13120986	13122986	Y	N	N	N	N	N	N	N	N	N	Phactr2	Phactr2	—
Exp1_chr10-40	chr10	13147223	13149223	Y	N	N	N	N	N	N	N	Y	Y	Phactr2	Phactr2	Reproducible_Aid_dependent_30
Exp1_chr10-7	chr10	21307497	21309497	N	N	N	N	N	N	N	N	Y	Y	#N/A	—	—
Exp1_chr10-14	chr10	24538007	24540007	Y	N	N	N	N	N	N	N	N	N	Enpp3	Enpp3	—
Exp1_chr10-34	chr10	36636766	36638766	N	N	N	N	N	N	N	Y	N	Y	#N/A	—	—
Exp1_chr10-6	chr10	36982595	36984595	N	N	N	N	N	N	N	N	N	N	#N/A	—	—
Exp1_chr10-13	chr10	41467937	41469937	Y	N	N	N	N	N	N	N	N	N	BC048559	BC048559	—
Exp1_chr10-38	chr10	42601247	42603247	Y	N	N	N	N	N	N	N	Y	Y	Scml4	Scml4	—
Exp1_chr10-65	chr10	43417530	43419530	N	N	N	N	N	N	N	N	Y	Y	#N/A	—	—
Exp1_chr10-88	chr10	53102600	53104600	N	N	N	N	N	N	N	N	Y	Y	#N/A	—	—
Exp1_chr10-42	chr10	57685755	57687755	Y	Y	N	N	N	N	N	N	N	N	#N/A	—	—
Exp1_chr10-52	chr10	60608971	60610971	Y	N	Y	N	N	N	N	Y	N	Y	Sgpl1	Sgpl1	—
Exp1_chr10-11	chr10	61720233	61722233	N	N	N	N	N	N	N	N	N	N	#N/A	—	—
Exp1_chr10-8	chr10	69656984	69658984	Y	N	N	N	N	N	N	N	N	N	#N/A	—	—
Exp1_chr10-10	chr10	72840779	72842779	N	N	N	N	N	N	N	N	Y	Y	#N/A	—	—
Exp1_chr10-35	chr10	77828520	77830520	Y	N	N	N	N	N	N	N	N	N	#N/A	—	—
Exp1_chr10-81	chr10	79422147	79424147	Y	Y	Y	N	N	N	N	N	N	N	Wdr18	Wdr18	—
Exp1_chr10-15	chr10	79550455	79552455	Y	N	N	N	N	N	N	N	Y	Y	Sbno2	Sbno2	—
Exp1_chr10-25	chr10	79711306	79713306	Y	Y	Y	N	N	N	N	N	N	N	Ndufs7	Ndufs7	—
Exp1_chr10-21	chr10	79824415	79826415	Y	N	N	N	N	N	N	N	N	N	Plk5	Plk5	—
Exp1_chr10-49	chr10	80164586	80166586	Y	Y	Y	N	N	N	N	N	N	N	Izumo4	Izumo4	—
Exp1_chr10-19	chr10	80401319	80403319	Y	N	N	N	N	N	N	N	Y	Y	#N/A	—	—
Exp1_chr10-54	chr10	80755093	80757093	Y	Y	Y	N	N	N	N	N	N	N	Pip5k1c	Pip5k1c	—
Exp1_chr10-78	chr10	83416396	83418396	N	N	N	N	N	N	N	N	N	N	#N/A	—	—
Exp1_chr10-28	chr10	92376810	92378810	N	N	N	N	N	N	Y	N	N	N	#N/A	—	—
Exp1_chr10-29	chr10	93590773	93592773	Y	N	N	N	N	N	N	N	Y	Y	Fgd6	Fgd6	—
Exp1_chr10-45	chr10	93661005	93663005	Y	Y	Y	N	Y	N	N	N	N	N	Ndufa12	Ndufa12	—
Exp1_chr10-39	chr10	95043912	95045912	N	N	N	N	N	N	N	N	Y	Y	#N/A	—	—
Exp1_chr10-83	chr10	98279501	98281501	Y	N	N	N	N	N	N	N	Y	Y	#N/A	—	—
Exp1_chr10-62	chr10	98505025	98507025	Y	N	N	N	N	N	N	N	Y	Y	#N/A	—	—
Exp1_chr10-77	chr10	98790140	98792140	Y	N	N	N	N	N	N	N	Y	Y	AK043505	AK043505	—
Exp1_chr10-80	chr10	106873961	106875961	N	N	N	N	N	N	Y	N	N	N	#N/A	—	—
Exp1_chr10-18	chr10	116494428	116496428	Y	N	Y	N	N	N	Y	N	Y	Y	Cct2	Cct2	—
Exp1_chr10-26	chr10	116614030	116616030	N	N	N	N	N	N	N	N	N	N	#N/A	—	—
Exp1_chr10-41	chr10	118246626	118248626	Y	N	N	N	N	N	Y	N	Y	Y	#N/A	—	Reproducible_Aid_dependent_31
Exp1_chr10-36	chr10	120488917	120490917	Y	N	N	N	N	N	Y	N	Y	Y	Wif1	Wif1	—
Exp1_chr10-72	chr10	121217468	121219468	N	N	N	N	N	N	N	N	N	N	#N/A	—	—
Exp1_chr10-94	chr10	128047131	128049131	N	N	N	N	N	N	N	N	Y	Y	#N/A	—	—
Exp1_chr10-84	chr10	128082281	128084281	Y	N	N	N	N	N	N	N	Y	Y	AK047988	AK047988	—
Exp1_chr11-72	chr11	3190532	3192532	Y	Y	Y	N	N	N	N	N	N	N	Patz1	Patz1	—
Exp1_chr11-50	chr11	4850931	4852931	Y	N	N	N	N	N	N	N	N	N	Ap1b1	Ap1b1	—
Exp1_chr11-58	chr11	5389710	5391710	N	N	N	N	N	N	N	N	N	N	#N/A	—	—
Exp1_chr11-121	chr11	6721984	6723984	N	N	N	N	N	N	N	N	N	N	#N/A	—	—
Exp1_chr11-87	chr11	17110963	17112963	Y	Y	Y	N	N	N	N	N	N	N	Pno1	Pno1	—
Exp1_chr11-130	chr11	22752928	22754928	Y	N	N	N	N	N	N	N	N	N	B3gnt2	B3gnt2	—
Exp1_chr11-24	chr11	24999177	25001177	Y	N	N	N	N	N	N	N	N	N	#N/A	—	—
Exp1_chr11-43	chr11	26082751	26084751	Y	N	N	N	N	N	N	Y	N	Y	5730522E02Rik	5730522E02Rik	Reproducible_Aid_dependent_18
Exp1_chr11-56	chr11	31609149	31611149	N	N	N	N	N	N	Y	N	N	N	#N/A	—	—
Exp1_chr11-140	chr11	50050188	50052188	Y	N	N	N	N	N	N	N	N	N	Ltc4s	Ltc4s	—
Exp1_chr11-40	chr11	51268254	51270254	Y	N	N	N	N	N	N	N	N	N	Col23a1	Col23a1	—
Exp1_chr11-66	chr11	53243493	53245493	Y	Y	Y	N	Y	N	N	N	N	N	Uqcrq	Uqcrq	—
Exp1_chr11-127	chr11	53417476	53419476	Y	N	N	N	N	N	N	N	N	N	Kif3a	Kif3a	—
Exp1_chr11-63	chr11	57115205	57117205	N	N	N	N	N	N	N	N	Y	Y	#N/A	—	—
Exp1_chr11-85	chr11	57613629	57615629	Y	Y	Y	N	N	N	N	N	N	N	AK007998	AK007998	—
Exp1_chr11-82	chr11	60108718	60110718	Y	N	N	N	N	N	N	N	Y	Y	Tom1l2	Tom1l2	—
Exp1_chr11-76	chr11	60229774	60231774	Y	Y	Y	N	N	N	N	N	Y	Y	Atpaf2	Atpaf2	—
Exp1_chr11-99	chr11	61317882	61319882	Y	Y	N	N	N	N	N	N	N	N	B9d1	B9d1	—
Exp1_chr11-52	chr11	68680101	68682101	Y	N	N	N	N	N	Y	N	Y	Y	Ndel1	Ndel1	—
Exp1_chr11-160	chr11	68946786	68948786	Y	Y	N	N	N	N	N	N	N	N	Aloxe3	Aloxe3	—
Exp1_chr11-53	chr11	69596913	69598913	Y	N	N	N	N	N	N	N	N	N	Zbtb4	Zbtb4	—
Exp1_chr11-59	chr11	70356121	70358121	Y	N	N	N	N	N	N	N	Y	Y	Pld2	Pld2	—
Exp1_chr11-155	chr11	70392717	70394717	Y	N	N	N	N	N	N	Y	N	Y	Mink1	Mink1	—
Exp1_chr11-122	chr11	70578790	70580790	Y	N	N	N	Y	N	N	N	N	N	Zfp3	Zfp3	—
Exp1_chr11-57	chr11	74187522	74189522	N	N	N	N	N	N	Y	N	Y	Y	#N/A	—	—
Exp1_chr11-69	chr11	74650591	74652591	Y	Y	Y	N	N	N	N	N	N	N	Mnt	Mnt	—
Exp1_chr11-80	chr11	74710854	74712854	Y	N	Y	N	N	N	N	N	N	N	Tsr1	Tsr1	—
Exp1_chr11-75	chr11	75864010	75866010	Y	N	N	N	N	N	N	N	N	N	Vps53	Vps53	—
Exp1_chr11-48	chr11	77462267	77464267	Y	N	N	N	N	N	N	Y	N	Y	#N/A	—	—
Exp1_chr11-39	chr11	78010576	78012576	Y	N	N	N	N	N	N	N	N	N	Proca1	Proca1	—
Exp1_chr11-55	chr11	78944479	78946479	Y	N	N	N	N	N	N	Y	N	Y	Ksr1	Ksr1	—
Exp1_chr11-123	chr11	79966949	79968949	Y	N	N	N	N	N	N	N	Y	Y	Adap2	Adap2	—
Exp1_chr11-51	chr11	80175897	80177897	Y	N	N	N	N	N	N	N	N	N	5730455P16Rik	5730455P16Rik	—
Exp1_chr11-83	chr11	87645965	87647965	N	N	N	N	N	N	Y	Y	Y	Y	#N/A	—	—
Exp1_chr11-169	chr11	88952656	88954656	Y	N	N	N	N	N	Y	N	Y	Y	Gm525	Gm525	—
Exp1_chr11-45	chr11	97792783	97794783	Y	N	N	N	N	N	N	N	Y	Y	Plxdc1	Plxdc1	—
Exp1_chr11-95	chr11	98723557	98725557	Y	Y	Y	N	Y	N	N	N	N	N	Wipf2	Wipf2	—
Exp1_chr11-78	chr11	100302762	100304762	Y	N	N	N	N	N	N	N	N	N	Klhl10	Klhl10	—
Exp1_chr11-67	chr11	100487036	100489036	Y	Y	Y	N	N	N	N	N	N	N	Nkiras2	Nkiras2	—
Exp1_chr11-134	chr11	102977237	102979237	Y	Y	Y	N	Y	N	N	N	N	N	Hexim1	Hexim1	—
Exp1_chr11-77	chr11	105655123	105657123	Y	N	N	N	N	N	N	N	N	N	Tanc2	Tanc2	—
Exp1_chr11-3	chr11	108872290	108874290	Y	Y	Y	N	N	N	N	N	N	N	#N/A	—	—
Exp1_chr11-149	chr11	109738557	109740557	N	N	N	N	N	N	N	N	Y	Y	#N/A	—	—
Exp1_chr11-68	chr11	110235999	110237999	N	N	N	N	N	N	N	N	Y	Y	#N/A	—	—
Exp1_chr11-46	chr11	113497137	113499137	Y	N	N	N	N	N	N	N	N	N	Slc39a11	Slc39a11	—
Exp1_chr11-73	chr11	115912517	115914517	Y	N	N	N	N	N	N	N	N	N	Unk	Unk	—
Exp1_chr11-93	chr11	116028442	116030442	Y	N	Y	N	N	N	N	N	N	N	Fbf1	Fbf1	—
Exp1_chr11-144	chr11	116166332	116168332	Y	Y	Y	N	N	N	N	N	N	N	Exoc7	Exoc7	—
Exp1_chr11-171	chr11	116249381	116251381	Y	N	N	N	N	N	N	Y	N	Y	Rnf157	Rnf157	—
Exp1_chr11-84	chr11	116594566	116596566	N	N	N	N	N	N	N	N	Y	Y	#N/A	—	—
Exp1_chr11-54	chr11	117236547	117238547	N	N	N	N	N	N	N	N	Y	Y	#N/A	—	—
Exp1_chr11-47	chr11	117703494	117705494	Y	N	N	N	N	N	N	N	N	N	#N/A	—	—
Exp1_chr11-61	chr11	120478159	120480159	Y	Y	Y	N	N	N	N	N	N	N	Sirt7	Sirt7	—
Exp1_chr11-70	chr11	121217303	121219303	Y	N	N	N	N	N	N	N	N	N	Rab40b	Rab40b	—
Exp1_chr12-3	chr12	3109041	3111041	Y	Y	Y	N	N	N	N	N	N	N	#N/A	—	—
Exp1_chr12-35	chr12	3356239	3358239	Y	N	N	N	N	N	N	N	Y	Y	#N/A	—	—
Exp1_chr12-12	chr12	4416752	4418752	Y	N	N	N	N	N	N	N	N	N	Ncoa1	Ncoa1	—
Exp1_chr12-11	chr12	17245287	17247287	N	N	N	N	N	N	N	N	N	N	#N/A	—	—
Exp1_chr12-15	chr12	28262228	28264228	N	N	N	N	N	N	N	N	Y	Y	#N/A	—	—
Exp1_chr12-16	chr12	33994779	33996779	Y	N	N	N	N	N	N	N	Y	Y	Atxn7l1	Atxn7l1	—
Exp1_chr12-19	chr12	36861731	36863731	Y	N	N	N	N	N	N	N	N	N	Bzw2	Bzw2	—
Exp1_chr12-5	chr12	48933988	48935988	Y	N	N	N	N	N	N	N	N	N	#N/A	—	—
Exp1_chr12-39	chr12	56099052	56101052	Y	N	Y	N	N	N	N	N	N	N	#N/A	—	—
Exp1_chr12-41	chr12	56590802	56592802	Y	Y	Y	Y	N	N	N	N	N	N	Nfkbia	Nfkbia	—
Exp1_chr12-1	chr12	68159482	68161482	Y	Y	Y	N	N	N	N	N	N	N	Mdga2	Mdga2	—
Exp1_chr12-26	chr12	68793414	68795414	N	N	N	N	N	N	N	N	Y	Y	#N/A	—	—
Exp1_chr12-37	chr12	70234028	70236028	N	N	N	N	N	N	N	N	Y	Y	#N/A	—	—
Exp1_chr12-27	chr12	70708439	70710439	Y	N	N	N	N	N	Y	N	Y	Y	Sos2	Sos2	—
Exp1_chr12-20	chr12	70754179	70756179	Y	Y	N	N	N	N	N	N	N	N	Sos2	Sos2	—
Exp1_chr12-59	chr12	70824923	70826923	Y	N	Y	N	N	N	N	N	N	N	L2hgdh	L2hgdh	—
Exp1_chr12-65	chr12	71745523	71747523	N	N	N	N	N	N	N	N	Y	Y	#N/A	—	—
Exp1_chr12-2	chr12	75904163	75906163	Y	Y	Y	N	N	N	N	N	N	N	#N/A	—	—
Exp1_chr12-18	chr12	76933417	76935417	Y	N	N	N	N	N	N	N	Y	Y	Syne2	Syne2	—
Exp1_chr12-33	chr12	80041004	80043004	Y	N	N	N	N	N	N	N	Y	Y	#N/A	—	Reproducible_Aid_dependent_13
Exp1_chr12-7	chr12	81480206	81482206	Y	N	N	N	N	N	N	Y	N	Y	Dcaf5	Dcaf5	—
Exp1_chr12-13	chr12	81687940	81689940	N	N	N	N	N	N	N	N	Y	Y	#N/A	—	—
Exp1_chr12-45	chr12	81743572	81745572	Y	Y	Y	N	N	N	N	N	N	N	Slc39a9	Slc39a9	—
Exp1_chr12-43	chr12	88172739	88174739	Y	Y	Y	N	N	N	N	N	N	N	#N/A	—	—
Exp1_chr12-17	chr12	100187401	100189401	Y	N	N	N	N	N	N	N	Y	Y	Ttc8	Ttc8	—
Exp1_chr12-29	chr12	105781456	105783456	N	N	N	N	N	N	Y	N	Y	Y	#N/A	—	—
Exp1_chr12-36	chr12	106833679	106835679	Y	Y	N	N	N	N	N	N	N	N	#N/A	—	—
Exp1_chr12-34	chr12	110681966	110683966	Y	N	N	N	N	N	N	Y	N	Y	#N/A	—	—
Exp1_chr12-44	chr12	112082042	112084042	Y	Y	N	N	N	N	N	N	N	N	#N/A	—	—
Exp1_chr12-60	chr12	114256186	114258186	Y	N	N	N	N	N	N	N	Y	Y	Pacs2	Pacs2	—
Exp1_chr12-10	chr12	114566650	114568650	Y	Y	Y	Y	N	N	N	N	N	N	Ighg1	Ighg1	—
Exp1_chr12-8	chr12	114597387	114599387	Y	N	N	N	N	N	N	N	N	N	AI324046	AI324046	—
Exp1_chr12-21	chr12	114633205	114635205	Y	N	N	N	N	N	N	N	N	N	Igh-A (1g2)	Igh-A (1g2)	—
Exp1_chr12-4	chr12	114661963	114663963	Y	Y	Y	Y	N	Y	N	Y	N	Y	Igh	Igh	Reproducible_Aid_dependent_29	Y
Exp1_chr12-22	chr12	115716408	115718408	Y	N	N	N	N	N	N	N	N	N	abParts	abParts	—
Exp1_chr12-9	chr12	116208118	116210118	Y	N	N	N	N	N	N	N	N	N	abParts	abParts	—
Exp1_chr12-6	chr12	116609533	116611533	Y	N	N	N	N	N	N	N	N	N	abParts	abParts	—
Exp1_chr12-40	chr12	116745075	116747075	Y	N	N	N	N	N	Y	N	N	N	abParts	abParts	—
Exp1_chr12-28	chr12	119357272	119359272	Y	N	N	N	N	N	N	N	N	N	Dnahc11	Dnahc11	—
Exp1_chr13-4	chr13	6402948	6404948	Y	N	N	N	N	N	N	N	Y	Y	#N/A	—	—
Exp1_chr13-16	chr13	9010047	9012047	N	N	N	N	N	N	N	N	Y	Y	#N/A	—	—
Exp1_chr13-22	chr13	13611249	13613249	Y	N	N	N	N	N	Y	N	Y	Y	#N/A	—	—
Exp1_chr13-23	chr13	13952389	13954389	N	N	N	N	N	N	N	N	N	N	#N/A	—	—
Exp1_chr13-37	chr13	13956525	13958525	N	N	N	N	N	N	Y	N	N	N	#N/A	—	—
Exp1_chr13-10	chr13	14648979	14650979	N	N	N	N	N	N	N	Y	N	Y	#N/A	—	—
Exp1_chr13-46	chr13	21271468	21273468	Y	N	Y	N	N	N	N	N	N	N	Trim27	Trim27	—
Exp1_chr13-32	chr13	24817107	24819107	Y	N	N	N	N	N	N	N	N	N	Fam65b	Fam65b	—
Exp1_chr13-7	chr13	27296986	27298986	N	N	N	N	N	N	N	N	N	N	#N/A	—	—
Exp1_chr13-26	chr13	30179463	30181463	N	N	N	N	N	N	N	N	N	N	#N/A	—	—
Exp1_chr13-89	chr13	31065029	31067029	Y	N	Y	N	N	N	N	N	N	N	EG432743	EG432743	—
Exp1_chr13-55	chr13	35129631	35131631	N	N	N	N	N	N	N	Y	N	Y	#N/A	—	Reproducible_Aid_dependent_5
Exp1_chr13-17	chr13	37597523	37599523	N	N	N	N	N	N	N	N	Y	Y	#N/A	—	—
Exp1_chr13-18	chr13	39254288	39256288	N	N	N	N	N	N	N	N	Y	Y	#N/A	—	—
Exp1_chr13-15	chr13	39514766	39516766	N	N	N	N	N	N	N	N	N	N	#N/A	—	—
Exp1_chr13-5	chr13	41084165	41086165	Y	N	N	N	N	N	N	N	N	N	AK043285	AK043285	—
Exp1_chr13-34	chr13	41461398	41463398	Y	N	N	N	N	N	N	Y	N	Y	AK132865	AK132865	—
Exp1_chr13-35	chr13	45467845	45469845	N	N	N	N	N	N	N	N	N	N	#N/A	—	—
Exp1_chr13-36	chr13	46677526	46679526	N	N	N	N	N	N	N	N	N	N	#N/A	—	—
Exp1_chr13-19	chr13	55686722	55688722	N	N	N	N	N	N	N	N	N	N	#N/A	—	—
Exp1_chr13-6	chr13	58868816	58870816	N	N	N	N	N	N	N	N	N	N	#N/A	—	—
Exp1_chr13-27	chr13	60197551	60199551	N	N	N	N	N	N	N	Y	N	Y	#N/A	—	Reproducible_Aid_dependent_4
Exp1_chr13-71	chr13	67879807	67881807	Y	N	Y	N	N	N	N	N	N	N	Zfp493	Zfp493	—
Exp1_chr13-13	chr13	73048847	73050847	N	N	N	N	N	N	N	N	N	N	#N/A	—	—
Exp1_chr13-1	chr13	74666064	74668064	Y	Y	N	N	N	N	N	Y	N	Y	#N/A	—	Reproducible_Aid_dependent_35	Y
Exp1_chr13-2	chr13	77577273	77579273	Y	Y	N	N	N	N	N	Y	N	Y	2210408I21Rik	2210408I21Rik	—
Exp1_chr13-12	chr13	89709249	89711249	Y	N	N	N	N	N	N	N	N	N	Hapln1	Hapln1	—
Exp1_chr13-49	chr13	91886697	91888697	Y	N	N	N	N	N	Y	Y	N	Y	Acot12	Acot12	—
Exp1_chr13-66	chr13	100016990	100018990	N	N	N	N	N	N	N	N	Y	Y	#N/A	—	—
Exp1_chr13-31	chr13	100894054	100896054	Y	N	Y	N	N	N	N	N	N	N	Smn1	Smn1	—
Exp1_chr13-47	chr13	109192172	109194172	Y	N	N	N	N	N	N	N	N	N	Depdc1b	Depdc1b	—
Exp1_chr13-48	chr13	110303667	110305667	Y	N	N	N	N	N	N	Y	Y	Y	Pde4d	Pde4d	—
Exp1_chr13-42	chr13	112514654	112516654	Y	Y	N	N	N	N	N	N	N	N	#N/A	—	—
Exp1_chr13-24	chr13	115183393	115185393	Y	N	N	N	N	N	N	N	Y	Y	#N/A	—	Reproducible_Aid_dependent_3
Exp1_chr13-21	chr13	119445808	119447808	N	N	N	N	N	N	Y	N	Y	Y	#N/A	—	—
Exp1_chr14-19	chr14	8838305	8840305	Y	N	N	N	N	N	N	N	Y	Y	Abhd6	Abhd6	Reproducible_Aid_dependent_28
Exp1_chr14-13	chr14	20818756	20820756	N	N	N	N	N	N	N	N	Y	Y	#N/A	—	—
Exp1_chr14-4	chr14	21585369	21587369	Y	N	N	N	N	N	N	N	N	N	Camk2g	Camk2g	—
Exp1_chr14-25	chr14	26149918	26151918	Y	N	N	N	N	N	N	N	Y	Y	AK086741	AK086741	—
Exp1_chr14-6	chr14	31314740	31316740	Y	N	N	N	N	N	N	N	N	N	Dcp1a	Dcp1a	—
Exp1_chr14-38	chr14	31941138	31943138	Y	Y	Y	N	Y	N	N	N	N	N	2010107H07Rik	2010107H07Rik	—
Exp1_chr14-45	chr14	32011868	32013868	Y	N	Y	N	N	N	N	N	N	N	Nisch	Nisch	—
Exp1_chr14-3	chr14	33666421	33668421	N	N	N	N	N	N	N	N	Y	Y	#N/A	—	—
Exp1_chr14-20	chr14	33896593	33898593	Y	N	Y	N	N	N	N	Y	N	Y	Wdfy4	Wdfy4	—
Exp1_chr14-11	chr14	41768921	41770921	Y	Y	Y	N	N	N	N	N	N	N	Tspan14	Tspan14	—
Exp1_chr14-51	chr14	52002691	52004691	Y	N	N	N	N	N	N	N	Y	Y	#N/A	—	—
Exp1_chr14-46	chr14	52558361	52560361	N	N	N	N	N	N	Y	N	Y	Y	#N/A	—	—
Exp1_chr14-17	chr14	56299444	56301444	Y	Y	Y	N	N	N	N	N	N	N	Tinf2	Tinf2	—
Exp1_chr14-2	chr14	60232179	60234179	N	N	N	N	N	N	N	N	N	N	#N/A	—	—
Exp1_chr14-22	chr14	75683082	75685082	Y	Y	Y	N	Y	N	N	N	N	N	Cpb2	Cpb2	—
Exp1_chr14-43	chr14	89690742	89692742	N	N	N	N	N	N	N	Y	N	Y	#N/A	—	—
Exp1_chr14-1	chr14	104735210	104737210	Y	N	N	N	N	N	N	N	N	N	AK047857	AK047857	—
Exp1_chr14-7	chr14	120811685	120813685	Y	N	N	N	N	N	Y	N	Y	Y	Mbnl2	Mbnl2	—
Exp1_chr14-9	chr14	120937565	120939565	Y	N	N	N	N	N	N	Y	Y	Y	#N/A	—	—
Exp1_chr15-6	chr15	12572728	12574728	N	N	N	N	N	N	N	N	N	N	#N/A	—	—
Exp1_chr15-5	chr15	21585282	21587282	N	N	N	N	N	N	N	N	Y	Y	#N/A	—	—
Exp1_chr15-54	chr15	32761913	32763913	N	N	N	N	N	N	N	N	N	N	#N/A	—	—
Exp1_chr15-7	chr15	36143423	36145423	Y	N	N	N	N	N	N	N	Y	Y	Spag1	Spag1	Reproducible_Aid_dependent_37	Y
Exp1_chr15-91	chr15	38375641	38377641	N	N	N	N	N	N	Y	N	N	N	#N/A	—	—
Exp1_chr15-11	chr15	38499011	38501011	Y	N	N	N	N	N	N	N	Y	Y	#N/A	—	—
Exp1_chr15-3	chr15	38805391	38807391	N	N	N	N	N	N	N	Y	N	Y	#N/A	—	Reproducible_Aid_dependent_36
Exp1_chr15-14	chr15	60653752	60655752	Y	Y	Y	N	N	N	N	N	N	N	9930014A18Rik	9930014A18Rik	—
Exp1_chr15-1	chr15	74916195	74918195	Y	Y	Y	N	N	N	N	N	N	N	#N/A	—	—
Exp1_chr15-16	chr15	75433344	75435344	N	N	N	N	N	N	N	Y	N	Y	#N/A	—	—
Exp1_chr15-31	chr15	76367826	76369826	Y	Y	Y	N	N	N	N	N	N	N	Fbxl6	Fbxl6	—
Exp1_chr15-19	chr15	76545208	76547208	Y	Y	Y	N	N	N	N	N	N	N	Lrrc14	Lrrc14	—
Exp1_chr15-51	chr15	77637255	77639255	Y	N	N	N	N	N	N	N	Y	Y	Myh9	Myh9	—
Exp1_chr15-4	chr15	77918267	77920267	N	N	N	N	N	N	N	N	N	N	#N/A	—	—
Exp1_chr15-13	chr15	78392902	78394902	Y	Y	Y	N	N	N	N	N	Y	Y	Rac2	Rac2	—
Exp1_chr15-22	chr15	78635432	78637432	N	N	N	N	N	N	N	N	N	N	#N/A	—	—
Exp1_chr15-33	chr15	79375962	79377962	Y	Y	Y	N	N	N	N	N	N	N	Ddx17	Ddx17	—
Exp1_chr15-17	chr15	80093897	80095897	Y	Y	Y	N	N	N	N	N	N	N	Rps19bp1	Rps19bp1	—
Exp1_chr15-10	chr15	82979540	82981540	Y	Y	Y	N	N	N	N	N	N	N	Rnu12	Rnu12	—
Exp1_chr15-12	chr15	88509323	88511323	Y	N	N	N	N	N	N	N	N	N	#N/A	—	—
Exp1_chr15-20	chr15	90772771	90774771	N	N	N	N	N	N	N	N	Y	Y	#N/A	—	—
Exp1_chr15-56	chr15	92186505	92188505	N	N	N	N	N	N	N	N	Y	Y	#N/A	—	—
Exp1_chr15-9	chr15	93656564	93658564	N	N	N	N	N	N	N	N	N	N	#N/A	—	—
Exp1_chr15-48	chr15	96539776	96541776	Y	Y	Y	N	N	N	N	N	N	N	#N/A	—	—
Exp1_chr15-24	chr15	97351241	97353241	N	N	N	N	N	N	N	N	Y	Y	#N/A	—	—
Exp1_chr15-2	chr15	97416879	97418879	N	N	N	N	N	N	N	N	N	N	#N/A	—	—
Exp1_chr15-28	chr15	98119191	98121191	N	N	N	N	N	N	Y	N	Y	Y	#N/A	—	—
Exp1_chr15-29	chr15	98326548	98328548	Y	N	N	N	N	N	N	N	Y	Y	Olfr279	Olfr279	—
Exp1_chr15-42	chr15	98903969	98905969	Y	Y	Y	N	Y	N	N	N	N	N	Troap	Troap	—
Exp1_chr15-34	chr15	102348051	102350051	Y	Y	Y	N	Y	N	N	N	N	N	Tarbp2	Tarbp2	—
Exp1_chr15-59	chr15	103195595	103197595	Y	N	N	N	N	N	N	N	N	N	Itga5	Itga5	—
Exp1_chr16-20	chr16	4002912	4004912	Y	Y	Y	N	N	N	N	N	N	N	#N/A	—	—
Exp1_chr16-16	chr16	8174062	8176062	N	N	N	N	N	N	N	N	N	N	#N/A	—	—
Exp1_chr16-1	chr16	10974237	10976237	Y	Y	N	N	N	N	N	N	N	N	Litaf	Litaf	—
Exp1_chr16-47	chr16	13627792	13629792	Y	N	N	N	N	N	N	N	N	N	Parn	Parn	—
Exp1_chr16-41	chr16	16301855	16303855	Y	Y	Y	N	N	N	N	N	Y	Y	Yars2	Yars2	—
Exp1_chr16-43	chr16	24164999	24166999	Y	N	N	N	N	N	N	N	N	N	#N/A	—	—
Exp1_chr16-5	chr16	24582512	24584512	Y	N	N	N	N	N	Y	N	N	N	Lpp	Lpp	—
Exp1_chr16-21	chr16	28559496	28561496	N	N	N	N	N	N	N	N	Y	Y	#N/A	—	—
Exp1_chr16-14	chr16	30716849	30718849	Y	N	N	N	N	N	N	Y	N	Y	#N/A	—	Reproducible_Aid_dependent_11
Exp1_chr16-22	chr16	31992840	31994840	Y	N	N	N	N	N	N	N	Y	Y	Senp5	Senp5	—	Y
Exp1_chr16-29	chr16	32081653	32083653	N	N	N	N	N	N	N	N	N	N	#N/A	—	—
Exp1_chr16-13	chr16	34280262	34282262	Y	N	N	N	N	N	Y	N	N	N	Kalrn	Kalrn	—	Y
Exp1_chr16-9	chr16	34699642	34701642	Y	N	N	N	N	N	N	Y	N	Y	Ccdc14	Ccdc14	—
Exp1_chr16-62	chr16	36476522	36478522	Y	N	N	N	N	N	N	N	Y	Y	#N/A	—	—
Exp1_chr16-26	chr16	38814013	38816013	N	N	N	N	N	N	N	N	N	N	#N/A	—	—
Exp1_chr16-60	chr16	44319628	44321628	Y	N	N	N	N	N	N	N	Y	Y	Sidt1	Sidt1	—
Exp1_chr16-8	chr16	45352124	45354124	Y	N	N	N	N	N	N	N	N	N	#N/A	—	—
Exp1_chr16-38	chr16	49986672	49988672	N	N	N	N	N	N	N	N	Y	Y	#N/A	—	—
Exp1_chr16-18	chr16	54867331	54869331	N	N	N	N	N	N	Y	N	Y	Y	#N/A	—	—
Exp1_chr16-11	chr16	57241102	57243102	N	N	N	N	N	N	N	N	N	N	#N/A	—	—
Exp1_chr16-2	chr16	57390641	57392641	Y	Y	N	N	N	N	N	N	Y	Y	2610528E23Rik	2610528E23Rik	—
Exp1_chr16-34	chr16	58180171	58182171	N	N	N	N	N	N	N	Y	N	Y	#N/A	—	—
Exp1_chr16-40	chr16	59548652	59550652	Y	N	N	N	N	N	N	N	Y	Y	Crybg3	Crybg3	—
Exp1_chr16-15	chr16	60946451	60948451	N	N	N	N	N	N	N	Y	Y	Y	#N/A	—	Reproducible_Aid_dependent_12
Exp1_chr16-55	chr16	63459693	63461693	N	N	N	N	N	N	N	N	N	N	#N/A	—	—
Exp1_chr16-25	chr16	87543258	87545258	N	N	N	N	N	N	N	N	N	N	#N/A	—	—
Exp1_chr16-32	chr16	91345134	91347134	Y	N	N	N	N	N	N	N	Y	Y	#N/A	—	—
Exp1_chr16-46	chr16	92805773	92807773	Y	N	N	N	N	N	N	N	Y	Y	Runx1	Runx1	—
Exp1_chr16-35	chr16	92865051	92867051	Y	N	N	N	N	N	N	Y	Y	Y	#N/A	—	—
Exp1_chr16-28	chr16	96094157	96096157	Y	N	N	N	N	N	N	N	Y	Y	AK037512	AK037512	—
Exp1_chr17-3	chr17	4625370	4627370	Y	N	N	N	N	N	N	N	N	N	#N/A	—	—
Exp1_chr17-47	chr17	8100218	8102218	Y	N	N	N	N	N	N	Y	N	Y	AK051008	AK051008	—
Exp1_chr17-64	chr17	12402819	12404819	Y	Y	N	N	N	N	N	N	N	N	Agpat4	Agpat4	—
Exp1_chr17-69	chr17	12790062	12792062	N	N	N	N	N	N	N	N	Y	Y	#N/A	—	—
Exp1_chr17-4	chr17	13497979	13499979	Y	Y	N	N	N	N	N	Y	N	Y	Tcp10a	Tcp10a	—
Exp1_chr17-5	chr17	13744015	13746015	Y	Y	N	N	N	N	N	Y	N	Y	BC068229	BC068229	Reproducible_Aid_dependent_1	Y
Exp1_chr17-36	chr17	17754131	17756131	Y	N	Y	N	N	N	N	N	Y	Y	Lnpep	Lnpep	—
Exp1_chr17-35	chr17	22902174	22904174	N	N	N	N	N	N	Y	N	N	N	#N/A	—	—
Exp1_chr17-84	chr17	23942964	23944964	Y	N	Y	N	N	N	N	N	N	N	Srrm2	Srrm2	—
Exp1_chr17-53	chr17	24614782	24616782	Y	Y	Y	N	N	N	N	N	N	N	Mlst8	Mlst8	—
Exp1_chr17-54	chr17	25928312	25930312	Y	Y	Y	N	N	N	N	N	N	N	Fam173a	Fam173a	—
Exp1_chr17-87	chr17	27221315	27223315	Y	N	N	N	N	N	N	N	Y	Y	Itpr3	Itpr3	—
Exp1_chr17-68	chr17	29229907	29231907	Y	Y	N	N	N	N	N	N	Y	Y	Cdkn1a	Cdkn1a	—
Exp1_chr17-46	chr17	29329560	29331560	Y	N	N	N	N	N	N	N	Y	Y	Cpne5	Cpne5	—
Exp1_chr17-41	chr17	30821205	30823205	N	N	N	N	N	N	N	N	N	N	#N/A	—	—
Exp1_chr17-50	chr17	32103320	32105320	Y	N	N	N	N	N	N	N	Y	Y	Hsf2bp	Hsf2bp	—
Exp1_chr17-59	chr17	35309487	35311487	Y	Y	Y	N	N	N	N	N	N	N	Aif1	Aif1	—
Exp1_chr17-78	chr17	36052519	36054519	Y	Y	Y	N	N	N	N	N	N	N	Mrps18b	Mrps18b	—
Exp1_chr17-7	chr17	36367351	36369351	Y	Y	Y	N	N	N	N	N	N	N	#N/A	—	Reproducible_Aid_dependent_2	Y
Exp1_chr17-38	chr17	44164821	44166821	N	N	N	N	N	N	N	N	Y	Y	#N/A	—	—
Exp1_chr17-77	chr17	46723841	46725841	Y	N	N	N	N	N	N	N	N	N	Ptk7	Ptk7	—
Exp1_chr17-43	chr17	46972229	46974229	Y	Y	N	N	N	N	N	N	N	N	#N/A	—	—
Exp1_chr17-81	chr17	47895543	47897543	Y	Y	N	N	N	N	N	N	N	N	Tcfeb	Tcfeb	—
Exp1_chr17-37	chr17	56144309	56146309	Y	N	N	N	N	N	N	N	N	N	Stap2	Stap2	—
Exp1_chr17-12	chr17	68089675	68091675	N	N	N	N	N	N	Y	N	N	N	#N/A	—	—
Exp1_chr17-85	chr17	71338748	71340748	Y	Y	Y	N	Y	N	N	N	N	N	Myl12b	Myl12b	—
Exp1_chr17-55	chr17	72813493	72815493	Y	N	N	N	N	N	N	N	N	N	Alk	Alk	—
Exp1_chr17-34	chr17	75841322	75843322	Y	N	N	N	N	N	N	N	Y	Y	Rasgrp3	Rasgrp3	—
Exp1_chr17-31	chr17	79288108	79290108	Y	N	N	N	N	N	N	N	N	N	Sult6b1	Sult6b1	—
Exp1_chr17-57	chr17	82259185	82261185	N	N	N	N	N	N	N	Y	N	Y	#N/A	—	—
Exp1_chr17-30	chr17	83441482	83443482	N	N	N	N	N	N	N	N	Y	Y	#N/A	—	—
Exp1_chr17-40	chr17	85065127	85067127	N	N	N	N	N	N	N	N	Y	Y	#N/A	—	—
Exp1_chr17-29	chr17	85456385	85458385	Y	N	N	N	N	N	N	Y	N	Y	Slc3a1	Slc3a1	—
Exp1_chr17-44	chr17	85903554	85905554	N	N	N	N	N	N	N	N	Y	Y	#N/A	—	—
Exp1_chr17-24	chr17	86793325	86795325	Y	N	N	N	N	N	N	N	N	N	Prkce	Prkce	—
Exp1_chr17-51	chr17	87776307	87778307	Y	N	N	N	N	N	N	N	N	N	Ttc7	Ttc7	—
Exp1_chr18-16	chr18	4493907	4495907	N	N	N	N	N	N	Y	N	N	N	#N/A	—	—
Exp1_chr18-18	chr18	5143034	5145034	N	N	N	N	N	N	N	N	Y	Y	#N/A	—	—
Exp1_chr18-23	chr18	5432117	5434117	N	N	N	N	N	N	N	Y	Y	Y	#N/A	—	—
Exp1_chr18-10	chr18	15071332	15073332	N	N	N	N	N	N	Y	N	Y	Y	#N/A	—	—
Exp1_chr18-28	chr18	17398883	17400883	N	N	N	N	N	N	N	N	N	N	#N/A	—	—
Exp1_chr18-27	chr18	20332822	20334822	N	N	N	N	N	N	N	N	Y	Y	#N/A	—	—
Exp1_chr18-11	chr18	21530053	21532053	N	N	N	N	N	N	N	N	N	N	#N/A	—	—
Exp1_chr18-37	chr18	21809337	21811337	Y	N	N	N	N	N	N	N	N	N	AK156636	AK156636	—
Exp1_chr18-20	chr18	23961161	23963161	Y	Y	Y	N	N	N	N	N	N	N	AK088734	AK088734	—
Exp1_chr18-21	chr18	32470328	32472328	Y	N	N	N	N	N	N	N	Y	Y	#N/A	—	—
Exp1_chr18-5	chr18	32711792	32713792	Y	N	N	N	N	N	N	Y	Y	Y	Gypc	Gypc	Reproducible_Aid_dependent_6	N
Exp1_chr18-22	chr18	34094980	34096980	Y	N	N	N	N	N	N	N	N	N	Epb41l4a	Epb41l4a	—
Exp1_chr18-55	chr18	35112792	35114792	Y	Y	Y	N	Y	N	N	N	N	N	Hspa9	Hspa9	—
Exp1_chr18-41	chr18	35757404	35759404	Y	Y	Y	N	N	N	N	N	N	N	Paip2	Paip2	—
Exp1_chr18-29	chr18	36078151	36080151	Y	Y	Y	N	N	N	N	N	N	N	#N/A	—	—
Exp1_chr18-26	chr18	43072587	43074587	N	N	N	N	N	N	N	N	N	N	#N/A	—	—
Exp1_chr18-8	chr18	45214733	45216733	N	N	N	N	N	N	N	N	N	N	#N/A	—	—
Exp1_chr18-33	chr18	51395239	51397239	N	N	N	N	N	N	N	N	Y	Y	#N/A	—	—
Exp1_chr18-50	chr18	55024742	55026742	N	N	N	N	N	N	N	N	N	N	#N/A	—	—
Exp1_chr18-32	chr18	55132216	55134216	Y	N	Y	N	N	N	N	N	Y	Y	Znf608	Znf608	—
Exp1_chr18-1	chr18	56098247	56100247	Y	Y	Y	N	N	N	N	N	N	N	#N/A	—	—
Exp1_chr18-13	chr18	56707826	56709826	Y	N	N	N	N	N	N	N	N	N	Aldh7a1	Aldh7a1	—
Exp1_chr18-35	chr18	58027747	58029747	N	N	N	N	N	N	N	N	N	N	#N/A	—	—
Exp1_chr18-34	chr18	64039133	64041133	Y	N	N	N	N	N	N	N	N	N	Wdr7	Wdr7	—
Exp1_chr18-4	chr18	65586153	65588153	Y	N	N	N	N	N	N	N	N	N	#N/A	—	—
Exp1_chr18-53	chr18	66160715	66162715	Y	N	Y	N	N	N	N	N	N	N	Lman1	Lman1	—
Exp1_chr18-12	chr18	73865079	73867079	N	N	N	N	N	N	N	N	Y	Y	#N/A	—	—
Exp1_chr18-24	chr18	76265218	76267218	Y	N	N	N	N	N	N	N	Y	Y	Zbtb7c	Zbtb7c	—
Exp1_chr18-19	chr18	78394100	78396100	Y	N	N	N	N	N	N	N	Y	Y	Slc14a2	Slc14a2	—
Exp1_chr19-20	chr19	4119773	4121773	Y	Y	Y	N	N	N	N	N	N	N	Aip	Aip	—
Exp1_chr19-27	chr19	4810212	4812212	Y	Y	Y	N	N	N	N	N	N	N	Rbm14	Rbm14	—
Exp1_chr19-28	chr19	4815994	4817994	Y	N	N	N	N	N	N	N	Y	Y	#N/A	—	—
Exp1_chr19-26	chr19	5730620	5732620	Y	N	Y	N	N	N	N	N	N	N	Mtvr2	Mtvr2	—
Exp1_chr19-17	chr19	7092617	7094617	Y	Y	Y	N	N	N	N	N	N	N	Fermt3	Fermt3	—
Exp1_chr19-22	chr19	7130118	7132118	Y	Y	N	N	N	N	N	N	N	N	Macrod1	Macrod1	—
Exp1_chr19-4	chr19	9205783	9207783	Y	N	N	N	N	N	N	N	N	N	Asrgl1	Asrgl1	—
Exp1_chr19-29	chr19	10056450	10058450	Y	Y	Y	N	Y	N	N	N	N	N	Fth1	Fth1	—
Exp1_chr19-8	chr19	15166494	15168494	N	N	N	N	N	N	N	N	N	N	#N/A	—	—
Exp1_chr19-1	chr19	23430941	23432941	Y	N	N	N	N	N	N	N	Y	Y	Mamdc2	Mamdc2	—
Exp1_chr19-16	chr19	25222343	25224343	Y	N	N	N	N	N	N	N	Y	Y	Dock8	Dock8	—
Exp1_chr19-25	chr19	34951789	34953789	Y	Y	Y	N	N	N	N	N	N	N	Pank1	Pank1	—
Exp1_chr19-24	chr19	39064480	39066480	N	N	N	N	N	N	N	N	Y	Y	#N/A	—	—
Exp1_chr19-59	chr19	43749015	43751015	Y	Y	Y	N	N	N	N	N	N	N	AK076978	AK076978	—
Exp1_chr19-13	chr19	44680599	44682599	N	N	N	N	N	N	N	N	Y	Y	#N/A	—	—
Exp1_chr19-31	chr19	45091255	45093255	Y	N	N	N	N	N	N	N	Y	Y	Lzts2	Lzts2	—
Exp1_chr19-21	chr19	53422719	53424719	Y	N	N	N	N	N	N	N	Y	Y	Mxi1	Mxi1	—
Exp1_chr19-39	chr19	53599947	53601947	Y	N	N	N	N	N	N	N	N	N	#N/A	—	—
Exp1_chr19-9	chr19	53980261	53982261	Y	N	N	N	N	N	N	N	Y	Y	Pdcd4	Pdcd4	—
Exp1_chr19-44	chr19	54847182	54849182	N	N	N	N	N	N	N	N	Y	Y	#N/A	—	—
Exp1_chr19-58	chr19	55547691	55549691	Y	N	N	N	N	N	N	N	Y	Y	Vti1a	Vti1a	—
Exp1_chr19-6	chr19	55919565	55921565	Y	N	N	N	N	N	N	Y	N	Y	Tcf7l2	Tcf7l2	—
Exp1_chr19-40	chr19	57647356	57649356	N	N	N	N	N	N	N	N	Y	Y	#N/A	—	—
Exp1_chr19-23	chr19	58000078	58002078	Y	N	N	N	N	N	N	N	N	N	Atrnl1	Atrnl1	—
Exp1_chr19-37	chr19	58392227	58394227	Y	N	N	N	N	N	N	N	Y	Y	Gfra1	Gfra1	—
Exp1_chr19-10	chr19	58906122	58908122	Y	N	N	N	N	N	N	N	Y	Y	Hspa12a	Hspa12a	—
Exp1_chr19-5	chr19	61270282	61272282	N	N	N	N	N	N	N	N	N	N	#N/A	—	—
Exp1_chr19-2	chr19	61274662	61276662	Y	Y	Y	N	N	N	N	N	N	N	#N/A	—	—
Exp1_chr2-5	chr2	16603737	16605737	N	N	N	N	N	N	N	N	N	N	#N/A	—	—
Exp1_chr2-86	chr2	22047033	22049033	N	N	N	N	N	N	N	N	N	N	#N/A	—	—
Exp1_chr2-38	chr2	25049699	25051699	Y	Y	Y	N	N	N	N	N	N	N	A830007P12Rik	A830007P12Rik	—
Exp1_chr2-50	chr2	25078803	25080803	Y	Y	Y	N	N	N	N	N	N	N	Tubb2c	Tubb2c	—
Exp1_chr2-108	chr2	25172091	25174091	Y	N	N	N	N	N	N	N	Y	Y	Grin1	Grin1	—
Exp1_chr2-16	chr2	28038829	28040829	N	N	N	N	N	N	N	N	N	N	#N/A	—	—
Exp1_chr2-65	chr2	28268288	28270288	N	N	N	N	N	N	N	N	N	N	#N/A	—	—
Exp1_chr2-133	chr2	29942826	29944826	Y	N	N	N	N	N	N	N	N	N	Pkn3	Pkn3	—
Exp1_chr2-51	chr2	30140393	30142393	Y	Y	Y	N	N	N	N	N	N	N	Dolk	Dolk	—
Exp1_chr2-92	chr2	31750929	31752929	Y	N	N	N	N	N	Y	N	Y	Y	Lamc3	Lamc3	—
Exp1_chr2-80	chr2	32207432	32209432	Y	Y	N	N	N	N	N	N	Y	Y	Dnm1	Dnm1	—
Exp1_chr2-120	chr2	32465858	32467858	Y	N	N	N	N	N	N	N	N	N	St6galnac6	St6galnac6	—
Exp1_chr2-14	chr2	33538842	33540842	N	N	N	N	N	N	N	N	N	N	#N/A	—	—
Exp1_chr2-12	chr2	33788531	33790531	Y	N	N	N	N	N	N	N	N	N	#N/A	—	Reproducible_Aid_dependent_16
Exp1_chr2-41	chr2	35754021	35756021	Y	Y	N	N	N	N	N	N	Y	Y	Ttll11	Ttll11	—
Exp1_chr2-76	chr2	51801998	51803998	N	N	N	N	N	N	N	Y	N	Y	#N/A	—	—
Exp1_chr2-11	chr2	58277557	58279557	N	N	N	N	N	N	N	Y	N	Y	#N/A	—	—	N
Exp1_chr2-63	chr2	60239882	60241882	N	N	N	N	N	N	N	N	N	N	#N/A	—	—
Exp1_chr2-7	chr2	66026458	66028458	Y	N	N	N	N	N	Y	N	N	N	Ttc21b	Ttc21b	—
Exp1_chr2-73	chr2	71383332	71385332	Y	N	N	N	N	N	N	N	N	N	Dlx2	Dlx2	—
Exp1_chr2-123	chr2	71802907	71804907	N	N	N	N	N	N	N	N	N	N	#N/A	—	—
Exp1_chr2-115	chr2	72313700	72315700	Y	Y	Y	N	N	N	N	N	N	N	Cdca7	Cdca7	—
Exp1_chr2-42	chr2	73223166	73225166	Y	Y	Y	N	N	N	N	N	N	N	Gpr155	Gpr155	—
Exp1_chr2-18	chr2	73608906	73610906	Y	N	N	N	N	N	Y	N	Y	Y	Chn1	Chn1	—
Exp1_chr2-121	chr2	75270561	75272561	N	N	N	N	N	N	N	Y	Y	Y	#N/A	—	—
Exp1_chr2-26	chr2	79776434	79778434	N	N	N	N	N	N	Y	N	N	N	#N/A	—	—
Exp1_chr2-49	chr2	80650940	80652940	N	N	N	N	N	N	Y	N	N	N	#N/A	—	—
Exp1_chr2-100	chr2	93301829	93303829	Y	Y	Y	N	N	N	N	N	N	N	Cd82	Cd82	—
Exp1_chr2-1	chr2	98501803	98503803	Y	Y	Y	N	N	N	N	N	Y	Y	#N/A	—	—
Exp1_chr2-43	chr2	102239410	102241410	Y	N	Y	N	N	N	N	N	N	N	Trim44	Trim44	—
Exp1_chr2-90	chr2	103317312	103319312	Y	N	N	N	N	N	N	N	Y	Y	Cat	Cat	—
Exp1_chr2-23	chr2	103922010	103924010	N	N	N	N	N	N	Y	N	Y	Y	#N/A	—	—
Exp1_chr2-15	chr2	105013965	105015965	N	N	N	N	N	N	N	N	N	N	#N/A	—	—
Exp1_chr2-21	chr2	106185842	106187842	N	N	N	N	N	N	N	N	Y	Y	#N/A	—	—
Exp1_chr2-129	chr2	118198626	118200626	Y	Y	Y	N	N	N	Y	N	N	N	Gpr176	Gpr176	—
Exp1_chr2-55	chr2	118801043	118803043	Y	Y	Y	N	N	N	N	N	N	N	#N/A	—	—
Exp1_chr2-56	chr2	118871867	118873867	Y	Y	Y	N	N	N	N	N	N	N	Casc5	Casc5	—
Exp1_chr2-52	chr2	118992217	118994217	Y	N	N	N	N	N	N	N	N	N	Gchfr	Gchfr	—
Exp1_chr2-58	chr2	119302775	119304775	Y	N	Y	N	Y	N	N	N	N	N	Ino80	Ino80	—
Exp1_chr2-61	chr2	119697748	119699748	Y	Y	Y	N	N	N	N	N	N	N	Mga	Mga	—
Exp1_chr2-111	chr2	121113881	121115881	Y	N	N	N	N	N	N	N	N	N	Mtap1a	Mtap1a	—
Exp1_chr2-6	chr2	125972647	125974647	Y	N	Y	N	N	N	N	N	N	N	4930525F21Rik	4930525F21Rik	—
Exp1_chr2-33	chr2	130099346	130101346	Y	Y	Y	N	Y	N	N	N	N	N	Snord110	Snord110	—
Exp1_chr2-13	chr2	145691185	145693185	N	N	N	N	N	N	N	N	N	N	#N/A	—	—	Y
Exp1_chr2-122	chr2	150436765	150438765	N	N	N	N	N	N	N	N	N	N	#N/A	—	—
Exp1_chr2-17	chr2	155748676	155750676	Y	N	N	N	N	N	N	N	N	N	Uqcc	Uqcc	—
Exp1_chr2-35	chr2	155969081	155971081	Y	Y	Y	N	N	N	N	N	N	N	Nfs1	Nfs1	—
Exp1_chr2-32	chr2	156831834	156833834	Y	Y	Y	N	N	N	N	N	N	N	Dsn1	Dsn1	—
Exp1_chr2-31	chr2	157282512	157284512	Y	Y	N	N	N	N	Y	N	N	N	Src	Src	—
Exp1_chr2-95	chr2	158663905	158665905	Y	N	N	N	N	N	N	N	Y	Y	Dhx35	Dhx35	—
Exp1_chr2-132	chr2	163227188	163229188	Y	N	N	N	N	N	N	N	N	N	#N/A	—	—
Exp1_chr2-47	chr2	164881588	164883588	Y	Y	Y	N	N	N	N	N	N	N	Cd40	Cd40	—
Exp1_chr2-20	chr2	166477894	166479894	Y	Y	N	N	N	N	N	N	N	N	Prex1	Prex1	—
Exp1_chr2-40	chr2	166570775	166572775	Y	N	N	N	N	N	N	N	Y	Y	#N/A	—	—
Exp1_chr2-89	chr2	170336367	170338367	Y	N	Y	N	N	N	N	N	N	N	Pfdn4	Pfdn4	—
Exp1_chr2-24	chr2	171804231	171806231	N	N	N	N	N	N	Y	N	N	N	#N/A	—	—
Exp1_chr2-57	chr2	172171364	172173364	Y	N	N	N	N	N	N	N	Y	Y	2010011I20Rik	2010011I20Rik	—
Exp1_chr2-84	chr2	174637310	174639310	N	N	N	N	N	N	N	N	N	N	#N/A	—	—
Exp1_chr2-37	chr2	181747049	181748087	N	N	N	N	N	N	N	N	N	N	#N/A	—	—
Exp1_chr3-9	chr3	6115210	6117210	N	N	N	N	N	N	N	N	N	N	#N/A	—	—
Exp1_chr3-27	chr3	6946795	6948795	N	N	N	N	N	N	N	N	Y	Y	#N/A	—	—
Exp1_chr3-4	chr3	8244525	8246525	Y	Y	N	N	N	N	N	N	N	N	#N/A	—	—
Exp1_chr3-44	chr3	9825763	9827763	Y	Y	N	N	N	N	N	N	N	N	Pag1	Pag1	—
Exp1_chr3-76	chr3	10033172	10035172	N	N	N	N	N	N	N	N	Y	Y	#N/A	—	—
Exp1_chr3-56	chr3	19794260	19796260	Y	Y	Y	N	N	N	N	N	N	N	4632415L05Rik	4632415L05Rik	—
Exp1_chr3-34	chr3	26623250	26625250	N	N	N	N	N	N	N	Y	N	Y	#N/A	—	—
Exp1_chr3-87	chr3	35578531	35580531	N	N	N	N	N	N	N	N	Y	Y	#N/A	—	—
Exp1_chr3-50	chr3	36893698	36895698	Y	N	N	N	N	N	N	N	Y	Y	4932438A13Rik	4932438A13Rik	—
Exp1_chr3-16	chr3	39900953	39902953	N	N	N	N	N	N	N	N	N	N	#N/A	—	—
Exp1_chr3-40	chr3	39909255	39911255	N	N	N	N	N	N	Y	N	N	N	#N/A	—	—
Exp1_chr3-64	chr3	45482631	45484631	N	N	N	N	N	N	N	N	N	N	#N/A	—	—
Exp1_chr3-1	chr3	56378638	56380638	Y	Y	Y	N	N	N	N	N	N	N	#N/A	—	—
Exp1_chr3-12	chr3	59848281	59850281	N	N	N	N	N	N	N	Y	Y	Y	#N/A	—	Reproducible_Aid_dependent_8
Exp1_chr3-5	chr3	60539102	60541102	N	N	N	N	N	N	N	Y	Y	Y	#N/A	—	—
Exp1_chr3-57	chr3	67307752	67309752	Y	N	N	N	N	N	Y	N	N	N	Rarres1	Rarres1	—
Exp1_chr3-36	chr3	68549416	68551416	N	N	N	N	N	N	N	Y	N	Y	#N/A	—	—
Exp1_chr3-32	chr3	85702775	85704775	N	N	N	N	N	N	N	N	N	N	#N/A	—	—
Exp1_chr3-55	chr3	86458476	86460476	Y	N	N	N	N	N	N	N	Y	Y	Lrba	Lrba	—
Exp1_chr3-43	chr3	89069759	89071759	Y	N	Y	N	N	N	N	N	N	N	Dpm3	Dpm3	—
Exp1_chr3-29	chr3	94760321	94762321	Y	N	N	N	N	N	N	N	N	N	Rfx5	Rfx5	—
Exp1_chr3-63	chr3	95685532	95687532	Y	Y	Y	N	N	N	N	N	N	N	AK044447	AK044447	—
Exp1_chr3-58	chr3	95999893	96001893	Y	N	Y	N	N	N	N	N	N	N	Bola1	Bola1	—
Exp1_chr3-31	chr3	97265300	97267300	N	N	N	N	N	N	N	Y	N	Y	#N/A	—	—
Exp1_chr3-2	chr3	99784218	99786218	Y	Y	N	N	N	N	N	Y	N	Y	Spag17	Spag17	—
Exp1_chr3-10	chr3	101149135	101151135	N	N	N	N	N	N	N	N	N	N	#N/A	—	—
Exp1_chr3-53	chr3	102533219	102535219	Y	N	N	N	N	N	N	N	Y	Y	#N/A	—	—
Exp1_chr3-23	chr3	104230491	104232491	N	N	N	N	N	N	N	N	N	N	#N/A	—	—
Exp1_chr3-68	chr3	107353009	107355009	N	N	N	N	N	N	N	N	Y	Y	#N/A	—	Reproducible_Aid_dependent_9
Exp1_chr3-45	chr3	108925284	108927284	Y	N	N	N	N	N	N	N	N	N	Slc25a24	Slc25a24	—
Exp1_chr3-20	chr3	115533176	115535176	N	N	N	N	N	N	N	N	Y	Y	#N/A	—	—
Exp1_chr3-60	chr3	115861989	115863989	N	N	N	N	N	N	N	N	Y	Y	#N/A	—	—
Exp1_chr3-28	chr3	122607161	122609161	Y	N	N	N	N	N	N	N	Y	Y	AK016661	AK016661	—
Exp1_chr3-48	chr3	124327079	124329079	N	N	N	N	N	N	N	N	Y	Y	#N/A	—	—
Exp1_chr3-8	chr3	124930360	124932360	N	N	N	N	N	N	N	N	Y	Y	#N/A	—	—
Exp1_chr3-101	chr3	130769127	130771127	N	N	N	N	N	N	N	N	Y	Y	#N/A	—	—
Exp1_chr3-47	chr3	131020012	131022012	Y	N	N	N	N	N	N	Y	N	Y	Sgms2	Sgms2	—
Exp1_chr3-52	chr3	136331721	136333721	Y	Y	Y	N	Y	N	N	N	N	N	#N/A	—	—
Exp1_chr3-85	chr3	144741464	144743464	N	N	N	N	N	N	N	N	N	N	#N/A	—	—
Exp1_chr3-11	chr3	145353000	145355000	N	N	N	N	N	N	N	N	Y	Y	#N/A	—	—
Exp1_chr3-7	chr3	148714688	148716688	N	N	N	N	N	N	N	N	N	N	#N/A	—	—
Exp1_chr3-26	chr3	148979215	148981215	Y	N	N	N	N	N	N	N	N	N	BC075654	BC075654	—
Exp1_chr3-86	chr3	151448494	151450494	N	N	N	N	N	N	N	N	Y	Y	#N/A	—	Reproducible_Aid_dependent_10
Exp1_chr3-22	chr3	151976706	151978706	Y	N	Y	N	N	N	N	N	N	N	Fam73a	Fam73a	—
Exp1_chr3-3	chr3	152785775	152787775	Y	N	N	N	N	N	N	N	N	N	#N/A	—	—
Exp1_chr3-84	chr3	157573630	157575630	Y	N	N	N	N	N	N	N	Y	Y	Cth	Cth	—
Exp1_chr4-1	chr4	3016574	3018574	Y	Y	Y	N	N	N	N	N	N	N	#N/A	—	—
Exp1_chr4-104	chr4	3604524	3606524	Y	Y	Y	N	N	N	N	N	N	N	Lyn	Lyn	—
Exp1_chr4-38	chr4	10990930	10992930	Y	N	N	N	N	N	N	Y	N	Y	2310030N02Rik	2310030N02Rik	—
Exp1_chr4-28	chr4	11974877	11976877	Y	N	N	N	N	N	N	N	Y	Y	Tmem67	Tmem67	—
Exp1_chr4-47	chr4	19614384	19616384	Y	N	N	N	N	N	N	N	N	N	Wwp1	Wwp1	—
Exp1_chr4-39	chr4	19851609	19853609	N	N	N	N	N	N	Y	Y	N	Y	#N/A	—	—
Exp1_chr4-5	chr4	20118057	20120057	Y	Y	N	N	N	N	N	Y	N	Y	Nkain3	Nkain3	—
Exp1_chr4-6	chr4	28103123	28105123	Y	N	N	N	N	N	N	N	N	N	#N/A	—	—
Exp1_chr4-32	chr4	32265584	32267584	Y	N	N	N	N	N	N	N	Y	Y	#N/A	—	—
Exp1_chr4-66	chr4	43043298	43045298	Y	Y	Y	N	N	N	N	N	N	N	Stoml2	Stoml2	—
Exp1_chr4-18	chr4	43084907	43086907	Y	N	N	N	N	N	N	N	N	N	Unc13b	Unc13b	—
Exp1_chr4-52	chr4	44084270	44086270	Y	Y	Y	N	N	N	N	N	N	N	Gne	Gne	—
Exp1_chr4-17	chr4	46213570	46215570	Y	N	N	N	N	N	N	N	N	N	#N/A	—	—
Exp1_chr4-44	chr4	53865818	53867818	Y	N	N	N	N	N	N	N	Y	Y	Tmem38b	Tmem38b	—
Exp1_chr4-55	chr4	57783557	57785557	Y	N	N	N	N	N	N	N	Y	Y	Akap2	Akap2	—
Exp1_chr4-83	chr4	62289515	62291515	Y	Y	N	N	N	N	N	N	N	N	Rgs3	Rgs3	—
Exp1_chr4-3	chr4	64157952	64159952	Y	N	Y	N	N	N	N	N	N	N	#N/A	—	—
Exp1_chr4-2	chr4	70038177	70040177	Y	Y	Y	N	N	N	N	N	N	N	Cdk5rap2	Cdk5rap2	—
Exp1_chr4-21	chr4	84118385	84120385	N	N	N	N	N	N	N	Y	N	Y	#N/A	—	—
Exp1_chr4-50	chr4	86220793	86222793	Y	Y	Y	N	N	N	N	N	N	N	Rraga	Rraga	—
Exp1_chr4-16	chr4	88286034	88288034	Y	Y	N	N	N	N	N	N	N	N	#N/A	—	—
Exp1_chr4-15	chr4	100906772	100908772	Y	N	N	N	N	N	N	N	N	N	Jak1	Jak1	—
Exp1_chr4-14	chr4	102166095	102168095	Y	N	N	N	N	N	N	Y	N	Y	Pde4b	Pde4b	—
Exp1_chr4-59	chr4	106137089	106139089	Y	N	N	N	N	N	Y	N	Y	Y	#N/A	—	—
Exp1_chr4-100	chr4	106507430	106509430	Y	N	N	N	N	N	N	N	Y	Y	#N/A	—	—
Exp1_chr4-106	chr4	108672311	108674311	Y	Y	Y	N	Y	N	N	N	Y	Y	Nrd1	Nrd1	—
Exp1_chr4-24	chr4	116792879	116794879	Y	Y	Y	N	N	N	N	N	N	N	Btbd19	Btbd19	—
Exp1_chr4-51	chr4	117586758	117588758	Y	N	Y	N	N	N	N	N	N	N	Ipo13	Ipo13	—
Exp1_chr4-7	chr4	118219860	118221860	Y	Y	N	N	N	N	N	Y	N	Y	#N/A	—	Reproducible_Aid_dependent_17
Exp1_chr4-10	chr4	120696530	120698530	Y	N	N	N	N	N	N	N	Y	Y	#N/A	—	—
Exp1_chr4-69	chr4	125723552	125725552	Y	N	Y	N	N	N	N	N	N	N	Mrps15	Mrps15	—
Exp1_chr4-79	chr4	126090928	126092928	Y	N	N	N	N	N	N	N	N	N	Eif2c3	Eif2c3	—
Exp1_chr4-94	chr4	126402961	126404961	Y	N	N	N	N	N	N	N	Y	Y	Tcfap2e	Tcfap2e	—
Exp1_chr4-26	chr4	130462941	130464941	Y	Y	N	N	N	N	N	Y	N	Y	#N/A	—	—
Exp1_chr4-45	chr4	130468435	130470435	Y	Y	Y	N	Y	N	N	N	Y	Y	Laptm5	Laptm5	—
Exp1_chr4-40	chr4	132214633	132216633	Y	N	N	N	N	N	Y	N	Y	Y	Eya3	Eya3	—
Exp1_chr4-9	chr4	132231484	132233484	Y	N	N	N	N	N	Y	N	Y	Y	Eya3	Eya3	—
Exp1_chr4-64	chr4	135475900	135477900	Y	N	Y	N	N	N	N	N	N	N	Cnr2	Cnr2	—
Exp1_chr4-108	chr4	135576705	135578705	Y	N	Y	N	Y	N	N	N	N	N	Tceb3	Tceb3	—
Exp1_chr4-49	chr4	135642935	135644935	Y	Y	Y	N	N	N	N	N	Y	Y	#N/A	—	—
Exp1_chr4-22	chr4	135679467	135681467	Y	N	N	N	N	N	N	N	Y	Y	#N/A	—	—
Exp1_chr4-48	chr4	136603780	136605780	Y	Y	Y	N	Y	N	N	N	Y	Y	Zbtb40	Zbtb40	—
Exp1_chr4-95	chr4	137445789	137447789	Y	N	N	N	N	N	N	N	Y	Y	Ece1	Ece1	—
Exp1_chr4-37	chr4	140005969	140007969	N	N	N	N	N	N	N	N	Y	Y	#N/A	—	—
Exp1_chr4-78	chr4	141278920	141280920	Y	N	Y	N	N	N	N	N	N	N	Ddi2	Ddi2	—
Exp1_chr4-42	chr4	144904676	144906676	Y	Y	Y	N	N	N	N	N	N	N	Tnfrsf8	Tnfrsf8	—
Exp1_chr4-89	chr4	145675926	145677926	Y	N	N	N	N	N	N	N	N	N	AK007118	AK007118	—
Exp1_chr4-23	chr4	147412013	147414013	Y	Y	Y	N	N	N	N	N	N	N	Mthfr	Mthfr	—
Exp1_chr4-75	chr4	147567474	147569474	N	N	N	N	N	N	N	N	Y	Y	#N/A	—	—
Exp1_chr4-43	chr4	150691290	150693290	Y	N	N	N	N	N	N	Y	Y	Y	Camta1	Camta1	—
Exp1_chr4-60	chr4	151415119	151417119	Y	Y	N	N	N	N	N	N	Y	Y	Nol9	Nol9	—
Exp1_chr4-73	chr4	151698082	151700082	Y	Y	Y	N	N	N	N	N	N	N	Rpl22	Rpl22	—
Exp1_chr4-27	chr4	153790401	153792401	N	N	N	N	N	N	Y	N	Y	Y	#N/A	—	Reproducible_Aid_dependent_34
Exp1_chr4-12	chr4	154281813	154283813	Y	N	Y	N	N	N	N	N	N	N	#N/A	—	—
Exp1_chr4-41	chr4	155364853	155366853	Y	N	Y	N	N	N	N	N	N	N	B3galt6	B3galt6	—
Exp1_chr4-11	chr4	155408394	155410394	Y	N	N	N	N	N	N	N	N	N	Ttll10	Ttll10	—
Exp1_chr4-13	chr4	155609658	155611658	Y	N	Y	N	N	N	N	N	N	N	#N/A	—	Reproducible_Aid_dependent_33
Exp1_chr5-63	chr5	9038141	9040141	N	N	N	N	N	N	N	N	Y	Y	#N/A	—	—
Exp1_chr5-85	chr5	20476194	20478194	N	N	N	N	N	N	N	N	Y	Y	#N/A	—	—
Exp1_chr5-53	chr5	20691209	20693209	Y	N	N	N	N	N	N	N	N	N	Pion	Pion	—
Exp1_chr5-4	chr5	25322474	25324474	Y	N	N	N	N	N	N	Y	N	Y	Actr3b	Actr3b	—
Exp1_chr5-35	chr5	28410272	28412272	Y	N	N	N	N	N	N	N	Y	Y	#N/A	—	—
Exp1_chr5-92	chr5	30923590	30925590	Y	Y	N	N	N	N	N	N	N	N	Kcnk3	Kcnk3	—
Exp1_chr5-101	chr5	32541702	32543702	Y	N	N	N	N	N	Y	N	N	N	Plb1	Plb1	—
Exp1_chr5-95	chr5	33971037	33973037	Y	N	Y	N	N	N	N	N	N	N	AK040173	AK040173	—
Exp1_chr5-29	chr5	34278045	34280045	Y	Y	Y	N	N	N	N	N	N	N	Whsc2	Whsc2	—
Exp1_chr5-54	chr5	36825174	36827174	Y	Y	Y	N	N	N	N	N	N	N	Tada2b	Tada2b	—
Exp1_chr5-9	chr5	53045402	53047402	Y	N	N	N	N	N	N	N	Y	Y	Sepsecs	Sepsecs	—
Exp1_chr5-123	chr5	53979963	53981963	Y	N	Y	N	N	N	N	N	N	N	Rbpj	Rbpj	—
Exp1_chr5-19	chr5	64617325	64619325	Y	N	N	N	N	N	N	N	N	N	Tbc1d1	Tbc1d1	—
Exp1_chr5-107	chr5	65414914	65416914	Y	N	N	N	N	N	N	N	Y	Y	Fam114a1	Fam114a1	—
Exp1_chr5-84	chr5	65883292	65885292	Y	Y	Y	N	Y	N	N	N	N	N	1110003E01Rik	1110003E01Rik	—
Exp1_chr5-27	chr5	67286742	67288742	N	N	N	N	N	N	N	N	N	N	#N/A	—	—
Exp1_chr5-40	chr5	73715980	73717980	Y	N	N	N	N	N	N	N	Y	Y	Ociad2	Ociad2	—
Exp1_chr5-60	chr5	76225939	76227939	N	N	N	N	N	N	N	N	Y	Y	#N/A	—	—
Exp1_chr5-10	chr5	80928905	80930905	N	N	N	N	N	N	N	N	N	N	#N/A	—	—
Exp1_chr5-64	chr5	90651737	90653737	Y	Y	Y	N	N	N	N	N	N	N	Cox18	Cox18	—
Exp1_chr5-124	chr5	92737823	92739823	Y	Y	Y	N	N	N	N	N	N	N	Sdad1	Sdad1	—
Exp1_chr5-106	chr5	93451619	93453619	N	N	N	N	N	N	N	Y	Y	Y	#N/A	—	—
Exp1_chr5-23	chr5	97346754	97348754	Y	Y	N	N	N	N	N	N	Y	Y	#N/A	—	—
Exp1_chr5-69	chr5	100675032	100677032	N	N	N	N	N	N	N	Y	N	Y	#N/A	—	—
Exp1_chr5-11	chr5	101638428	101640428	N	N	N	N	N	N	N	Y	N	Y	#N/A	—	—
Exp1_chr5-15	chr5	102701537	102703537	Y	N	N	N	N	N	N	N	Y	Y	Arhgap24	Arhgap24	—
Exp1_chr5-14	chr5	104584533	104586533	N	N	N	N	N	N	N	N	N	N	#N/A	—	—
Exp1_chr5-6	chr5	104759866	104761866	Y	N	N	N	N	N	N	Y	N	Y	Mepe	Mepe	—
Exp1_chr5-104	chr5	105689471	105691471	Y	N	N	N	N	N	N	N	Y	Y	Gbp4	Gbp4	—
Exp1_chr5-28	chr5	106396759	106398759	N	N	N	N	N	N	N	N	Y	Y	#N/A	—	—
Exp1_chr5-126	chr5	108328826	108330826	Y	Y	Y	N	N	N	N	N	N	N	Rpl5	Rpl5	—
Exp1_chr5-76	chr5	108796460	108798460	N	N	N	N	N	N	N	N	N	N	#N/A	—	—
Exp1_chr5-83	chr5	112031687	112033687	N	N	N	N	N	N	N	N	N	N	#N/A	—	—
Exp1_chr5-41	chr5	112231659	112233659	N	N	N	N	N	N	Y	N	N	N	#N/A	—	—
Exp1_chr5-12	chr5	112932325	112934325	N	N	N	N	N	N	N	N	N	N	#N/A	—	—
Exp1_chr5-93	chr5	113124434	113126434	N	N	N	N	N	N	N	Y	Y	Y	#N/A	—	—
Exp1_chr5-113	chr5	113661517	113663517	N	N	N	N	N	N	N	N	Y	Y	#N/A	—	—
Exp1_chr5-89	chr5	114512865	114514865	N	N	N	N	N	N	N	N	N	N	#N/A	—	—
Exp1_chr5-49	chr5	114548756	114550756	Y	N	Y	N	N	N	N	N	N	N	Usp30	Usp30	Reproducible_Aid_dependent_22
Exp1_chr5-5	chr5	114622141	114624141	Y	N	Y	N	N	N	N	N	N	N	Acacb	Acacb	—
Exp1_chr5-135	chr5	114753666	114755666	N	N	N	N	N	N	N	N	Y	Y	#N/A	—	—
Exp1_chr5-1	chr5	115371567	115373567	Y	Y	Y	N	N	N	N	N	N	N	Oasl1	Oasl1	—
Exp1_chr5-32	chr5	115742719	115744719	Y	N	N	N	N	N	N	N	Y	Y	Coq5	Coq5	—
Exp1_chr5-100	chr5	117838282	117840282	Y	N	Y	N	N	N	N	N	N	N	Rfc5	Rfc5	—
Exp1_chr5-97	chr5	118477915	118479915	Y	Y	N	N	N	N	N	N	N	N	Tesc	Tesc	—
Exp1_chr5-72	chr5	118694742	118696742	Y	Y	Y	N	N	N	N	N	N	N	Rnft2	Rnft2	—
Exp1_chr5-116	chr5	121055155	121057155	Y	N	N	N	N	N	N	N	Y	Y	Iqcd	Iqcd	—
Exp1_chr5-52	chr5	121069814	121071814	Y	Y	Y	N	N	N	N	N	N	N	Ddx54	Ddx54	—
Exp1_chr5-16	chr5	121768888	121770888	Y	N	N	N	N	N	N	N	Y	Y	Gm15800	Gm15800	—
Exp1_chr5-66	chr5	122607988	122609988	Y	Y	Y	N	N	N	N	N	N	N	Ppp1cc	Ppp1cc	—
Exp1_chr5-74	chr5	122682968	122684968	Y	Y	Y	N	N	N	N	N	N	N	Hvcn1	Hvcn1	—
Exp1_chr5-48	chr5	123581900	123583900	Y	Y	Y	N	N	N	N	N	N	N	Rhof	Rhof	—
Exp1_chr5-45	chr5	124927160	124929160	Y	Y	Y	N	Y	N	N	N	N	N	Rilpl2	Rilpl2	—
Exp1_chr5-39	chr5	130619339	130621339	Y	Y	Y	N	Y	N	N	N	N	N	Kctd7	Kctd7	—
Exp1_chr5-21	chr5	131849322	131851322	N	N	N	N	N	N	N	N	Y	Y	#N/A	—	—
Exp1_chr5-7	chr5	131994627	131996627	N	N	N	N	N	N	N	N	N	N	#N/A	—	—
Exp1_chr5-22	chr5	136012224	136014224	Y	N	Y	N	N	N	N	N	N	N	Hip1	Hip1	—	Y
Exp1_chr5-78	chr5	138039179	138041179	Y	N	N	N	N	N	N	N	Y	Y	Mospd3	Mospd3	—
Exp1_chr5-51	chr5	140806798	140808798	Y	Y	Y	N	N	N	N	N	N	N	Nudt1	Nudt1	—
Exp1_chr5-33	chr5	142440169	142442169	N	N	N	N	N	N	N	N	Y	Y	#N/A	—	—
Exp1_chr5-25	chr5	142844574	142846574	Y	N	Y	N	N	N	N	N	N	N	#N/A	—	—
Exp1_chr5-68	chr5	142866997	142868997	Y	N	N	N	N	N	N	N	N	N	#N/A	—	—
Exp1_chr5-77	chr5	142928386	142930386	Y	N	N	N	N	N	N	N	N	N	Foxk1	Foxk1	—
Exp1_chr5-80	chr5	143541147	143543147	Y	N	N	N	N	N	N	N	Y	Y	Tnrc18	Tnrc18	—
Exp1_chr5-30	chr5	144768072	144770072	Y	N	N	N	N	N	N	N	Y	Y	Ccz1	Ccz1	—
Exp1_chr5-46	chr5	145013393	145015393	Y	N	N	N	N	N	N	N	Y	Y	AK019366	AK019366	—
Exp1_chr5-2	chr5	147071606	147073606	Y	Y	Y	N	N	N	N	N	N	N	Cdk8	Cdk8	—
Exp1_chr5-62	chr5	148913494	148915494	N	N	N	N	N	N	N	N	Y	Y	#N/A	—	—
Exp1_chr5-55	chr5	149816405	149818405	Y	Y	N	N	N	N	N	N	N	N	#N/A	—	—
Exp1_chr5-13	chr5	150058551	150060551	Y	N	N	N	N	N	N	N	N	N	#N/A	—	—
Exp1_chr6-44	chr6	5815813	5817813	N	N	N	N	N	N	N	N	Y	Y	#N/A	—	—
Exp1_chr6-36	chr6	6231381	6233381	N	N	N	N	N	N	N	N	N	N	#N/A	—	—
Exp1_chr6-13	chr6	10135397	10137397	N	N	N	N	N	N	N	N	N	N	#N/A	—	—
Exp1_chr6-1	chr6	29697617	29699617	Y	Y	N	N	N	N	N	Y	N	Y	Smo	Smo	Reproducible_Aid_dependent_24
Exp1_chr6-61	chr6	31056531	31058531	Y	N	Y	N	N	N	N	N	N	N	#N/A	—	—
Exp1_chr6-12	chr6	43292781	43294781	N	N	N	N	N	N	N	N	N	N	#N/A	—	—
Exp1_chr6-16	chr6	47727222	47729222	Y	Y	Y	N	N	N	N	N	Y	Y	#N/A	—	Reproducible_Aid_dependent_14
Exp1_chr6-5	chr6	53033506	53035506	N	N	N	N	N	N	N	N	N	N	#N/A	—	—
Exp1_chr6-6	chr6	60636258	60638258	Y	N	N	N	N	N	N	N	N	N	#N/A	—	—
Exp1_chr6-50	chr6	68338856	68340856	Y	N	N	N	N	N	N	N	N	N	abParts	abParts	—
Exp1_chr6-7	chr6	69465364	69467364	Y	N	N	N	N	N	N	N	N	N	abParts	abParts	—	Y
Exp1_chr6-19	chr6	72279316	72281316	Y	N	N	N	N	N	N	N	Y	Y	Usp39	Usp39	—
Exp1_chr6-72	chr6	82974577	82976577	Y	N	N	N	N	N	N	N	N	N	D6Mm5e	D6Mm5e	—
Exp1_chr6-51	chr6	83266545	83268545	Y	N	Y	N	N	N	N	N	Y	Y	Mthfd2	Mthfd2	—
Exp1_chr6-46	chr6	86474474	86476474	Y	Y	Y	N	N	N	N	N	N	N	Pcbp1	Pcbp1	—
Exp1_chr6-41	chr6	86797959	86799959	Y	Y	Y	N	N	N	N	N	N	N	2610306M01Rik	2610306M01Rik	—
Exp1_chr6-37	chr6	86882091	86884091	Y	N	N	N	N	N	Y	N	Y	Y	Aak1	Aak1	—
Exp1_chr6-18	chr6	87705510	87707510	Y	N	N	N	N	N	N	N	N	N	Ccdc48	Ccdc48	—
Exp1_chr6-54	chr6	87761076	87763076	Y	Y	Y	N	N	N	N	N	N	N	Rab43	Rab43	—
Exp1_chr6-22	chr6	88906938	88908938	Y	Y	N	N	N	N	N	N	N	N	#N/A	—	—
Exp1_chr6-59	chr6	93483257	93485257	N	N	N	N	N	Y	N	N	Y	Y	#N/A	—	—
Exp1_chr6-29	chr6	99812977	99814977	N	N	N	N	N	N	N	N	N	N	#N/A	—	—
Exp1_chr6-3	chr6	103598157	103600157	Y	Y	Y	N	N	N	N	Y	N	Y	Chl1	Chl1	—
Exp1_chr6-39	chr6	108553542	108555542	Y	N	N	N	N	N	N	N	Y	Y	AK039720	AK039720	—
Exp1_chr6-49	chr6	113431967	113433967	Y	N	Y	N	N	N	N	N	N	N	Creld1	Creld1	—
Exp1_chr6-8	chr6	114290607	114292607	N	N	N	N	N	N	N	Y	N	Y	#N/A	—	Reproducible_Aid_dependent_25
Exp1_chr6-15	chr6	120543652	120545652	N	N	N	N	N	N	N	N	Y	Y	#N/A	—	—
Exp1_chr6-43	chr6	122493676	122495676	Y	Y	N	N	N	N	N	N	Y	Y	#N/A	—	—
Exp1_chr6-32	chr6	124778218	124780218	Y	Y	Y	N	Y	N	N	N	N	N	Usp5	Usp5	—
Exp1_chr6-10	chr6	125567069	125569069	Y	N	N	N	N	N	N	N	Y	Y	Vwf	Vwf	—
Exp1_chr6-2	chr6	125825987	125827987	Y	N	N	N	N	N	N	N	N	N	Ano2	Ano2	—
Exp1_chr6-21	chr6	126300147	126302147	N	N	N	N	N	N	N	N	N	N	#N/A	—	—
Exp1_chr6-42	chr6	127863030	127865030	N	N	N	N	N	N	N	N	Y	Y	#N/A	—	—
Exp1_chr6-34	chr6	129045255	129047255	N	N	N	N	N	N	N	N	Y	Y	#N/A	—	—
Exp1_chr6-20	chr6	129253973	129255973	N	N	N	N	N	N	Y	N	N	N	#N/A	—	—
Exp1_chr6-9	chr6	131326582	131328582	Y	N	Y	N	N	N	N	N	N	N	Csda	Csda	—
Exp1_chr6-17	chr6	132412810	132414810	N	N	N	N	N	N	N	N	N	N	#N/A	—	—
Exp1_chr6-26	chr6	136751663	136753663	Y	Y	Y	Y	N	N	N	N	N	N	Hist4h4	Hist4h4	—
Exp1_chr6-75	chr6	139796508	139798508	N	N	N	N	N	N	N	N	N	N	#N/A	—	—
Exp1_chr6-35	chr6	140061923	140063923	N	N	N	N	N	N	N	N	N	N	#N/A	—	—
Exp1_chr6-31	chr6	140565792	140567792	Y	N	N	N	N	N	N	N	Y	Y	#N/A	—	Reproducible_Aid_dependent_15
Exp1_chr6-48	chr6	144866561	144868561	Y	N	N	N	N	Y	N	Y	Y	Y	#N/A	—	—
Exp1_chr6-63	chr6	148552524	148554524	N	N	N	N	N	N	N	N	Y	Y	#N/A	—	—
Exp1_chr7-35	chr7	4099924	4101924	Y	Y	Y	N	N	N	N	N	N	N	Leng9	Leng9	—
Exp1_chr7-48	chr7	7230133	7232133	Y	Y	Y	N	N	N	N	N	N	N	Vmn2r29	Vmn2r29	—
Exp1_chr7-4	chr7	7251804	7253804	Y	Y	Y	N	N	N	N	N	N	N	Clcn4-2	Clcn4-2	—
Exp1_chr7-59	chr7	12595126	12597126	Y	Y	N	N	N	N	N	N	N	N	#N/A	—	Reproducible_Aid_dependent_7
Exp1_chr7-16	chr7	13416412	13418412	N	N	N	N	N	N	N	N	N	N	#N/A	—	—
Exp1_chr7-77	chr7	16682849	16684849	Y	Y	Y	N	N	N	N	N	Y	Y	Napa	Napa	—
Exp1_chr7-52	chr7	16893564	16895564	Y	Y	Y	N	Y	N	N	N	N	N	Bbc3	Bbc3	—
Exp1_chr7-42	chr7	16900872	16902872	Y	N	N	N	N	N	N	N	N	N	Bbc3	Bbc3	—
Exp1_chr7-76	chr7	19904070	19906070	Y	N	N	N	N	N	N	N	N	N	#N/A	—	—
Exp1_chr7-63	chr7	20091967	20093967	Y	N	Y	N	N	N	N	N	N	N	Bloc1s3	Bloc1s3	—
Exp1_chr7-15	chr7	26343782	26345782	Y	N	N	N	N	N	N	N	N	N	4732471J01Rik	4732471J01Rik	—
Exp1_chr7-37	chr7	28095069	28097069	Y	N	N	N	N	N	N	N	N	N	Ltbp4	Ltbp4	—
Exp1_chr7-101	chr7	28458773	28460773	Y	N	Y	N	N	N	N	N	N	N	Map3k10	Map3k10	—
Exp1_chr7-19	chr7	29818504	29820504	Y	N	N	N	N	N	N	N	Y	Y	Ryr1	Ryr1	—
Exp1_chr7-88	chr7	30644216	30646216	Y	N	Y	N	N	N	N	N	N	N	Zfp420	Zfp420	—
Exp1_chr7-109	chr7	30856636	30858636	Y	Y	Y	N	N	N	N	N	N	N	Zfp82	Zfp82	—
Exp1_chr7-179	chr7	38610948	38612948	N	N	N	N	N	N	N	N	Y	Y	#N/A	—	—
Exp1_chr7-28	chr7	46529242	46531242	Y	Y	N	N	N	N	N	N	N	N	#N/A	—	—
Exp1_chr7-57	chr7	51722350	51724350	Y	Y	Y	N	N	N	N	N	N	N	Aspdh	Aspdh	—
Exp1_chr7-32	chr7	52103599	52105599	Y	Y	Y	N	N	N	N	N	N	N	Akt1s1	Akt1s1	—
Exp1_chr7-1	chr7	52878084	52880084	Y	N	Y	N	N	N	N	N	N	N	Izumo1	Izumo1	—
Exp1_chr7-44	chr7	53158579	53160579	Y	N	N	N	N	N	N	N	N	N	Tmem143	Tmem143	—
Exp1_chr7-20	chr7	53211829	53213829	N	N	N	N	N	N	N	N	N	N	#N/A	—	—
Exp1_chr7-22	chr7	53396425	53398425	N	N	N	N	N	N	N	Y	N	Y	#N/A	—	—
Exp1_chr7-25	chr7	62765264	62767264	N	N	N	N	N	N	N	N	N	N	#N/A	—	—
Exp1_chr7-97	chr7	72953103	72955103	N	N	N	N	N	N	N	N	Y	Y	#N/A	—	—
Exp1_chr7-93	chr7	77877931	77879931	N	N	N	N	N	N	N	Y	N	Y	#N/A	—	—
Exp1_chr7-92	chr7	88907431	88909431	Y	N	Y	N	N	N	N	N	N	N	Fam103a1	Fam103a1	—
Exp1_chr7-85	chr7	89502104	89504104	N	N	N	N	N	N	Y	Y	N	Y	#N/A	—	—
Exp1_chr7-9	chr7	89800099	89802099	Y	N	Y	N	N	N	Y	N	Y	Y	Eftud1	Eftud1	—
Exp1_chr7-21	chr7	89919296	89921296	Y	N	Y	N	N	N	N	N	N	N	Eftud1	Eftud1	—
Exp1_chr7-43	chr7	90808820	90810820	Y	Y	Y	N	N	N	N	N	N	N	Il16	Il16	—
Exp1_chr7-84	chr7	91030313	91032313	Y	Y	Y	N	N	N	N	N	N	N	Mesdc1	Mesdc1	—
Exp1_chr7-107	chr7	100233959	100235959	N	N	N	N	N	N	N	N	N	N	#N/A	—	—
Exp1_chr7-24	chr7	105207243	105209243	Y	N	N	N	N	N	N	N	N	N	Myo7a	Myo7a	—
Exp1_chr7-56	chr7	105675634	105677634	N	N	N	N	N	N	Y	N	Y	Y	#N/A	—	—
Exp1_chr7-47	chr7	105850053	105852053	Y	Y	Y	N	N	N	N	N	N	N	AK052909	AK052909	—
Exp1_chr7-83	chr7	123585951	123587951	Y	N	Y	N	Y	N	N	N	N	N	Pik3c2a	Pik3c2a	—
Exp1_chr7-49	chr7	126170340	126172340	Y	N	N	N	N	N	N	N	Y	Y	#N/A	—	—
Exp1_chr7-18	chr7	132722887	132724887	Y	Y	Y	N	N	N	N	Y	N	Y	Il4ra	Il4ra	—
Exp1_chr7-30	chr7	133424020	133426020	Y	N	N	N	N	N	N	N	N	N	Sbk1	Sbk1	—
Exp1_chr7-31	chr7	133558648	133560648	Y	Y	Y	Y	Y	N	N	N	Y	Y	#N/A	—	—
Exp1_chr7-54	chr7	134440042	134442042	Y	N	N	N	N	N	N	N	Y	Y	Itgal	Itgal	—
Exp1_chr7-50	chr7	135887638	135889638	Y	Y	Y	N	Y	N	N	N	N	N	Sec23ip	Sec23ip	—
Exp1_chr7-67	chr7	136143964	136145964	N	N	N	N	N	N	N	N	Y	Y	#N/A	—	—
Exp1_chr7-34	chr7	144473182	144475182	N	N	N	N	N	N	N	N	N	N	#N/A	—	—
Exp1_chr7-2	chr7	145047011	145049011	N	N	N	N	N	N	N	N	N	N	#N/A	—	—
Exp1_chr7-29	chr7	145162136	145164136	N	N	N	N	N	N	N	N	N	N	#N/A	—	—
Exp1_chr7-10	chr7	146687718	146689718	Y	N	N	N	N	N	N	Y	N	Y	Inpp5a	Inpp5a	—
Exp1_chr7-27	chr7	147005560	147007560	N	N	N	N	N	N	N	N	N	N	#N/A	—	—
Exp1_chr7-58	chr7	147156461	147158461	Y	N	Y	N	N	N	N	N	N	N	AK078239	AK078239	—
Exp1_chr7-51	chr7	148366661	148368661	N	N	N	N	N	N	N	N	Y	Y	#N/A	—	—
Exp1_chr7-91	chr7	148632646	148634646	Y	Y	Y	N	Y	N	N	N	N	N	Rplp2	Rplp2	—
Exp1_chr7-38	chr7	150784727	150786727	Y	Y	Y	N	N	N	N	N	N	N	Cars	Cars	—
Exp1_chr8-19	chr8	3289700	3291700	N	N	N	N	N	N	N	N	Y	Y	#N/A	—	—
Exp1_chr8-20	chr8	3330130	3332130	N	N	N	N	N	N	N	N	Y	Y	#N/A	—	—
Exp1_chr8-14	chr8	3466386	3468386	Y	N	Y	N	N	N	N	N	N	N	Pex11g	Pex11g	—
Exp1_chr8-7	chr8	3753544	3755544	Y	N	N	N	N	N	N	N	N	N	#N/A	—	—
Exp1_chr8-33	chr8	8342880	8344880	N	N	N	N	N	N	N	N	N	N	#N/A	—	—
Exp1_chr8-12	chr8	10184751	10186751	Y	N	N	N	N	N	Y	Y	N	Y	Myo16	Myo16	—
Exp1_chr8-87	chr8	15222063	15224063	N	N	N	N	N	N	N	N	Y	Y	#N/A	—	—
Exp1_chr8-1	chr8	24204986	24206986	Y	Y	Y	N	N	N	N	N	Y	Y	Ank1	Ank1	—
Exp1_chr8-3	chr8	24297694	24299694	Y	N	N	N	N	N	Y	N	Y	Y	Agpat6	Agpat6	—
Exp1_chr8-10	chr8	26176318	26178318	Y	Y	Y	N	N	N	N	N	Y	Y	Plekha2	Plekha2	—
Exp1_chr8-13	chr8	37631436	37633436	N	N	N	N	N	N	N	N	N	N	#N/A	—	—
Exp1_chr8-6	chr8	63796567	63798567	Y	N	N	N	N	N	Y	N	Y	Y	Sh3rf1	Sh3rf1	—
Exp1_chr8-32	chr8	68835515	68837515	Y	N	N	N	N	N	Y	N	N	N	42064	42064	—
Exp1_chr8-31	chr8	72565983	72567983	Y	Y	Y	N	N	N	N	N	N	N	Mau2	Mau2	—
Exp1_chr8-23	chr8	72628120	72630120	Y	Y	N	N	N	N	N	N	N	N	Ncan	Ncan	—
Exp1_chr8-89	chr8	73356406	73358406	Y	N	N	N	N	N	N	N	N	N	#N/A	—	—
Exp1_chr8-86	chr8	73919232	73921232	Y	N	Y	N	N	N	N	N	Y	Y	Ushbp1	Ushbp1	—
Exp1_chr8-24	chr8	73929055	73931055	Y	Y	Y	N	N	N	N	N	N	N	Ankle1	Ankle1	—
Exp1_chr8-9	chr8	73956026	73958026	N	N	N	N	N	N	N	N	N	N	#N/A	—	Reproducible_Aid_dependent_27	Y
Exp1_chr8-65	chr8	79731288	79733288	N	N	N	N	N	N	N	N	N	N	#N/A	—	—
Exp1_chr8-50	chr8	84741976	84743976	N	N	N	N	N	N	N	Y	N	Y	#N/A	—	—
Exp1_chr8-76	chr8	86089431	86091431	Y	Y	Y	N	N	N	N	N	N	N	Ndufb7	Ndufb7	—
Exp1_chr8-34	chr8	86238556	86240556	Y	Y	Y	N	Y	N	N	N	N	N	Ddx39	Ddx39	—
Exp1_chr8-61	chr8	86478157	86480157	Y	Y	Y	N	N	N	N	N	N	N	AK157878	AK157878	—
Exp1_chr8-22	chr8	87370006	87372006	Y	Y	Y	N	N	N	N	N	N	N	Calr	Calr	—
Exp1_chr8-38	chr8	91022066	91024066	Y	N	N	N	N	N	N	N	Y	Y	#N/A	—	—
Exp1_chr8-4	chr8	92968789	92970789	N	N	N	N	N	N	N	N	Y	Y	#N/A	—	—
Exp1_chr8-54	chr8	106670985	106672985	N	N	N	N	N	N	Y	N	Y	Y	#N/A	—	—
Exp1_chr8-17	chr8	107812994	107814994	Y	Y	Y	N	N	N	N	N	N	N	4931428F04Rik	4931428F04Rik	—
Exp1_chr8-43	chr8	108115839	108117839	Y	N	N	N	N	N	N	N	Y	Y	Agrp	Agrp	—
Exp1_chr8-8	chr8	108635106	108637106	Y	N	N	N	N	N	N	N	N	N	Nfatc3	Nfatc3	—
Exp1_chr8-5	chr8	114388552	114390552	Y	N	N	N	N	N	N	N	N	N	Tmem170	Tmem170	—
Exp1_chr8-2	chr8	118071026	118073026	N	N	N	N	N	N	N	Y	N	Y	#N/A	—	Reproducible_Aid_dependent_26
Exp1_chr8-29	chr8	120357508	120359508	N	N	N	N	N	N	N	N	Y	Y	#N/A	—	—
Exp1_chr8-40	chr8	124164868	124166868	Y	N	N	N	N	N	N	N	Y	Y	Zcchc14	Zcchc14	—
Exp1_chr8-81	chr8	125393085	125395085	Y	N	N	N	N	N	N	N	N	N	AK040202	AK040202	—
Exp1_chr8-53	chr8	129048426	129050426	N	N	N	N	N	N	N	N	Y	Y	#N/A	—	—
Exp1_chr8-46	chr8	130880830	130882830	Y	N	N	N	N	N	N	N	N	N	#N/A	—	—
Exp1_chr9-2	chr9	2999217	3001217	Y	Y	Y	N	N	N	N	N	N	N	#N/A	—	—
Exp1_chr9-9	chr9	3014294	3016294	Y	Y	Y	N	N	N	N	N	N	N	#N/A	—	—
Exp1_chr9-4	chr9	3035093	3037093	Y	Y	Y	N	N	N	N	N	N	N	#N/A	—	—
Exp1_chr9-34	chr9	10703373	10705373	N	N	N	N	N	N	Y	N	N	N	#N/A	—	—
Exp1_chr9-68	chr9	13898004	13900004	Y	N	N	N	N	N	N	N	Y	Y	AK076733	AK076733	—
Exp1_chr9-63	chr9	14557854	14559854	Y	N	N	N	N	N	N	N	Y	Y	#N/A	—	—
Exp1_chr9-58	chr9	15083442	15085442	Y	Y	Y	N	Y	N	N	N	N	N	Med17	Med17	—
Exp1_chr9-27	chr9	19378943	19380943	N	N	N	N	N	N	N	N	N	N	#N/A	—	—
Exp1_chr9-47	chr9	20681818	20683818	Y	Y	Y	N	N	N	N	N	N	N	Angptl6	Angptl6	—
Exp1_chr9-60	chr9	22192822	22194822	Y	Y	Y	N	Y	N	N	N	N	N	Anln	Anln	—
Exp1_chr9-10	chr9	24345493	24347493	Y	Y	Y	N	N	N	N	N	N	N	#N/A	—	—
Exp1_chr9-42	chr9	24951910	24953910	Y	N	N	N	N	N	N	N	N	N	AK043046	AK043046	—
Exp1_chr9-26	chr9	29290667	29292667	N	N	N	N	N	N	N	Y	N	Y	#N/A	—	—
Exp1_chr9-92	chr9	32474562	32476562	Y	Y	Y	N	N	N	N	N	N	N	Ets1	Ets1	—
Exp1_chr9-1	chr9	35111879	35113879	Y	Y	Y	N	N	N	N	N	Y	Y	#N/A	—	—
Exp1_chr9-45	chr9	44142138	44144138	Y	Y	Y	Y	N	N	N	N	N	N	H2afx	H2afx	—
Exp1_chr9-48	chr9	48197926	48199926	Y	N	N	N	N	N	N	N	Y	Y	Fam55d	Fam55d	—
Exp1_chr9-33	chr9	48302654	48304654	Y	Y	Y	N	N	N	N	N	N	N	Gm5617	Gm5617	—
Exp1_chr9-44	chr9	50664193	50666193	Y	N	Y	N	N	N	N	N	Y	Y	Ppp2r1b	Ppp2r1b	—
Exp1_chr9-101	chr9	53162013	53164013	N	N	N	N	N	N	N	N	N	N	#N/A	—	—
Exp1_chr9-54	chr9	57555675	57557675	Y	N	Y	N	N	N	N	N	Y	Y	Edc3	Edc3	—
Exp1_chr9-43	chr9	58614288	58616288	Y	N	N	N	N	N	N	N	Y	Y	#N/A	—	—
Exp1_chr9-16	chr9	62455435	62457435	N	N	N	N	N	N	N	N	N	N	#N/A	—	—
Exp1_chr9-59	chr9	64849342	64851342	Y	N	N	N	N	N	N	N	N	N	Ptplad1	Ptplad1	—
Exp1_chr9-35	chr9	68760776	68762776	Y	N	N	N	N	N	N	N	N	N	Rora	Rora	—
Exp1_chr9-29	chr9	68946405	68948405	Y	N	N	N	N	N	N	Y	N	Y	Rora	Rora	Reproducible_Aid_dependent_20
Exp1_chr9-17	chr9	70470213	70472213	Y	N	N	N	N	N	N	Y	N	Y	mKIAA1164	mKIAA1164	Reproducible_Aid_dependent_19
Exp1_chr9-19	chr9	70653017	70655017	Y	N	N	N	N	N	N	N	Y	Y	Lipc	Lipc	—
Exp1_chr9-50	chr9	75194479	75196479	N	N	N	N	N	N	N	N	N	N	#N/A	—	—
Exp1_chr9-61	chr9	77906983	77908983	N	N	N	N	N	N	N	N	Y	Y	#N/A	—	—
Exp1_chr9-37	chr9	82573632	82575632	N	N	N	N	N	N	N	N	Y	Y	#N/A	—	—
Exp1_chr9-25	chr9	89809869	89811869	Y	N	N	N	N	N	N	N	N	N	Rasgrf1	Rasgrf1	—
Exp1_chr9-32	chr9	102673645	102675645	N	N	N	N	N	N	N	N	N	N	#N/A	—	—
Exp1_chr9-30	chr9	110182825	110184825	Y	Y	N	N	N	N	Y	N	N	N	#N/A	—	Reproducible_Aid_dependent_21
Exp1_chr9-40	chr9	111998834	112000834	N	N	N	N	N	N	N	N	Y	Y	#N/A	—	—
Exp1_chr9-38	chr9	112888616	112890616	N	N	N	N	N	N	N	N	N	N	#N/A	—	—
Exp1_chr9-49	chr9	114752259	114754259	Y	N	Y	N	N	N	N	N	N	N	AK161079	AK161079	—
Exp1_chr9-62	chr9	115319266	115321266	N	N	N	N	N	N	N	N	Y	Y	#N/A	—	—
Exp1_chr9-55	chr9	116163125	116165125	N	N	N	N	N	N	N	N	Y	Y	#N/A	—	—
Exp1_chr9-80	chr9	119913464	119915464	N	N	N	N	N	N	N	N	Y	Y	#N/A	—	—
Exp1_chr9-56	chr9	120263786	120265786	N	N	N	N	N	N	Y	Y	N	Y	#N/A	—	—
Exp1_chr9-76	chr9	120660688	120662688	N	N	N	N	N	N	N	N	Y	Y	#N/A	—	—
Exp1_chr9-66	chr9	121763935	121765935	Y	N	N	N	N	N	N	N	N	N	Gm9790	Gm9790	—
Exp1_chr9-65	chr9	122408212	122410212	N	N	N	N	N	N	N	N	N	N	#N/A	—	—
Exp1_chr9-20	chr9	122556211	122558211	N	N	N	N	N	N	N	N	N	N	#N/A	—	—
Exp1_chr9-53	chr9	122858894	122860894	Y	Y	Y	N	N	N	N	N	N	N	1110059G10Rik	1110059G10Rik	—
		count	801	540	206	225	6	33	3	65	86	264	336
		%	1	0.674157	0.257179	0.280899	0.00749064	0.0411985	0.00374532	0.0811486	0.107366	0.329588	0.419476
* Tandem Repeat Finder
** from UCSD browser-mm9
