# Supplementary material for: Nbs1 ChIP-Seq Identifies Off-Target DNA Double-Strand Breaks Induced by AID in Activated Splenic B Cells
Source: PLoS Genet. 2015 Aug 11;11(8):e1005438. doi: 10.1371/journal.pgen.1005438 (PMC4532491; doi:10.1371/journal.pgen.1005438)
Supplement: S2 Table — (XLSX) [file pgen.1005438.s002.xlsx]

## Sheet: Sheet1
Table S2. AID-dependent Nbs1-binding sites in Exp 2
PeakID	chromosome	start	end	Pol II at or within gene	AID (Yamane et al 2011)	Spt5 binding at site (Pavri et al 2010)	AID-dependent translocations at site (Qian et al 2014)	xTSS (Pefanis et al 2014)	Nbs1-ChIP-chip (Staszewski et al 2011)	1-end DSB	WGCW*	CA*	WGCW|CA*	Gene	Gene**	REPRODUCIBLE	LM-PCR (AID-dependent)
Exp2_chr1-153	chr1	9624644	9626644	N	N	N	N	N	N	N	N	Y	Y	#N/A	—	—
Exp2_chr1-32	chr1	13649468	13651468	Y	Y	Y	N	N	N	N	N	N	N	Lactb2	Lactb2	—
Exp2_chr1-27	chr1	16492938	16494938	Y	N	N	N	N	N	N	N	Y	Y	Stau2	Stau2	Reproducible_Aid_dependent_23
Exp2_chr1-69	chr1	16505576	16507576	Y	N	N	N	N	N	N	N	Y	Y	Stau2	Stau2	—
Exp2_chr1-204	chr1	24863762	24865762	N	N	N	N	N	N	N	N	N	N	#N/A	—	—
Exp2_chr1-87	chr1	33776048	33778048	Y	N	Y	N	N	N	N	Y	N	Y	Rab23	Rab23	—
Exp2_chr1-416	chr1	37817693	37819693	Y	N	N	N	N	N	N	N	Y	Y	Tsga10	Tsga10	—
Exp2_chr1-101	chr1	53840743	53842743	Y	N	Y	N	N	N	N	N	N	N	Stk17b	Stk17b	—
Exp2_chr1-63	chr1	59953758	59955758	N	N	N	N	N	N	N	N	Y	Y	#N/A	—	—
Exp2_chr1-264	chr1	71602877	71604877	Y	Y	Y	N	N	N	N	N	N	N	Atic	Atic	—
Exp2_chr1-89	chr1	95531424	95533424	Y	N	Y	N	N	N	N	N	N	N	Stk25	Stk25	—
Exp2_chr1-217	chr1	120206651	120208651	Y	N	Y	N	N	N	N	N	N	N	Tsn	Tsn	—
Exp2_chr1-77	chr1	127456777	127458777	Y	N	Y	N	N	N	N	N	N	N	Slc35f5	Slc35f5	—
Exp2_chr1-136	chr1	175507665	175509665	Y	Y	N	N	N	N	N	N	N	N	AK145253	AK145253	—
Exp2_chr1-106	chr1	183569928	183571928	Y	N	N	N	N	N	N	N	N	N	#N/A	—	—
Exp2_chr1-218	chr1	195326632	195328632	N	N	N	N	N	N	N	Y	N	Y	#N/A	—	—
Exp2_chr10-23	chr10	7382240	7384240	Y	Y	Y	N	N	N	N	N	N	N	A630066F11Rik	A630066F11Rik	—
Exp2_chr10-13	chr10	12407870	12409870	Y	N	N	N	N	N	N	N	N	N	Utrn	Utrn	Reproducible_Aid_dependent_32
Exp2_chr10-78	chr10	13147363	13149363	Y	N	N	N	N	N	N	N	Y	Y	Phactr2	Phactr2	Reproducible_Aid_dependent_30
Exp2_chr10-10	chr10	20976996	20978996	N	N	N	N	N	N	N	N	Y	Y	#N/A	—	—
Exp2_chr10-85	chr10	36881576	36883576	N	N	N	N	N	N	N	N	N	N	#N/A	—	—
Exp2_chr10-29	chr10	57350971	57352971	Y	Y	Y	N	N	N	N	N	N	N	Pkib	Pkib	—
Exp2_chr10-2	chr10	60180393	60182393	Y	N	N	N	N	N	N	N	Y	Y	Ent3	Ent3	—
Exp2_chr10-22	chr10	75993407	75995407	Y	N	Y	N	N	N	N	N	N	N	Lss	Lss	—
Exp2_chr10-123	chr10	105277287	105279287	Y	Y	Y	N	N	N	N	N	N	N	Ccdc59	Ccdc59	—
Exp2_chr10-75	chr10	105774499	105776499	N	N	N	N	N	N	N	N	N	N	#N/A	—	—
Exp2_chr10-182	chr10	113352334	113354334	N	N	N	N	N	N	N	N	Y	Y	#N/A	—	—
Exp2_chr10-39	chr10	114687327	114689327	Y	N	Y	N	N	N	N	N	N	N	Tbc1d15	Tbc1d15	—
Exp2_chr10-87	chr10	118246575	118248575	Y	N	N	N	N	N	N	N	Y	Y	#N/A	—	Reproducible_Aid_dependent_31
Exp2_chr10-8	chr10	120900367	120902367	Y	N	N	N	N	N	N	Y	Y	Y	Rassf3	Rassf3	—
Exp2_chr10-84	chr10	128445100	128447100	N	N	N	N	N	N	N	N	N	N	#N/A	—	—
Exp2_chr11-64	chr11	3165462	3167462	Y	N	Y	N	Y	N	N	N	N	N	Drg1	Drg1	—
Exp2_chr11-81	chr11	26082729	26084729	Y	N	N	N	N	N	N	Y	N	Y	5730522E02Rik	5730522E02Rik	Reproducible_Aid_dependent_18
Exp2_chr11-326	chr11	31925007	31927007	Y	N	N	N	N	N	N	Y	Y	Y	Nsg2	Nsg2	—
Exp2_chr11-239	chr11	44992093	44994093	N	N	N	N	N	N	N	N	Y	Y	#N/A	—	—
Exp2_chr11-80	chr11	74738186	74740186	Y	N	Y	N	N	N	N	N	N	N	Srr	Srr	—
Exp2_chr11-192	chr11	76890956	76892956	Y	N	Y	N	Y	N	N	N	N	N	Mir423	Mir423	—
Exp2_chr11-55	chr11	85047569	85049569	Y	Y	Y	N	N	N	N	N	N	N	Appbp2	Appbp2	—
Exp2_chr11-219	chr11	87713125	87715125	N	N	N	N	N	N	N	N	Y	Y	#N/A	—	—
Exp2_chr11-106	chr11	87766334	87768334	N	N	N	N	N	N	N	N	Y	Y	#N/A	—	—
Exp2_chr11-118	chr11	106639690	106641690	Y	Y	Y	N	N	N	N	N	N	N	MtPolB	MtPolB	—
Exp2_chr11-48	chr11	109291771	109293771	Y	N	N	N	N	N	N	N	Y	Y	Amz2	Amz2	—
Exp2_chr12-58	chr12	10455578	10457578	N	N	N	N	N	N	N	N	Y	Y	#N/A	—	—
Exp2_chr12-56	chr12	35051734	35053734	Y	N	N	N	N	N	N	N	Y	Y	Hdac9	Hdac9	—
Exp2_chr12-23	chr12	36557746	36559746	Y	N	N	N	N	N	N	N	N	N	#N/A	—	—
Exp2_chr12-20	chr12	45309895	45311895	Y	N	Y	N	Y	N	N	N	N	N	Dnajb9	Dnajb9	—
Exp2_chr12-5	chr12	56638731	56640731	Y	N	N	N	N	N	N	N	Y	Y	#N/A	—	—
Exp2_chr12-26	chr12	70486247	70488247	Y	N	N	N	N	N	N	N	Y	Y	#N/A	—	—
Exp2_chr12-22	chr12	80040843	80042843	Y	N	N	N	N	N	N	N	Y	Y	#N/A	—	Reproducible_Aid_dependent_13
Exp2_chr12-8	chr12	88287141	88289141	Y	Y	Y	N	N	N	N	N	N	N	Kiaa1737	Kiaa1737	—
Exp2_chr12-11	chr12	101436726	101438726	Y	Y	Y	N	N	N	N	N	N	N	Calm1	Calm1	—
Exp2_chr12-27	chr12	107200074	107202074	Y	N	N	N	N	N	N	N	N	N	#N/A	—	—
Exp2_chr12-1	chr12	114662062	114664062	Y	Y	Y	Y	N	Y	N	Y	N	Y	Igh	Igh	Reproducible_Aid_dependent_29	Y
Exp2_chr13-7	chr13	4559641	4561641	N	Y	N	N	N	N	N	N	N	N	#N/A	—	—
Exp2_chr13-407	chr13	9832598	9834598	N	N	N	N	N	N	N	N	N	N	#N/A	—	—
Exp2_chr13-145	chr13	16454025	16456025	N	N	N	N	N	N	N	N	N	N	#N/A	—	—
Exp2_chr13-26	chr13	35129605	35131605	N	N	N	N	N	N	N	Y	N	Y	#N/A	—	Reproducible_Aid_dependent_5
Exp2_chr13-35	chr13	38725778	38727778	Y	N	Y	N	N	N	N	N	N	N	Muted	Muted	—
Exp2_chr13-11	chr13	43757256	43759256	Y	Y	N	N	N	N	N	Y	N	Y	Rnf182	Rnf182	—
Exp2_chr13-52	chr13	46931579	46933579	N	N	N	N	N	N	N	Y	N	Y	#N/A	—	—
Exp2_chr13-33	chr13	60197607	60199607	N	N	N	N	N	N	N	Y	N	Y	#N/A	—	Reproducible_Aid_dependent_4
Exp2_chr13-47	chr13	62692606	62694606	N	N	N	N	N	N	N	N	N	N	#N/A	—	—
Exp2_chr13-34	chr13	67032995	67034995	Y	Y	Y	N	N	N	N	N	N	N	Mterfd1	Mterfd1	—
Exp2_chr13-32	chr13	67228302	67230302	Y	Y	Y	N	N	N	N	N	N	N	Zfp759	Zfp759	—
Exp2_chr13-17	chr13	71044542	71046542	N	N	N	N	N	N	N	N	Y	Y	#N/A	—	—
Exp2_chr13-2	chr13	74665862	74667862	Y	Y	N	N	N	N	N	Y	N	Y	#N/A	—	Reproducible_Aid_dependent_35	Y
Exp2_chr13-4	chr13	97959541	97961541	Y	Y	N	N	N	N	N	N	N	N	Hexb	Hexb	—
Exp2_chr13-82	chr13	98340159	98342159	N	N	N	N	N	N	N	N	Y	Y	#N/A	—	—
Exp2_chr13-20	chr13	115183482	115185482	Y	N	N	N	N	N	N	N	Y	Y	#N/A	—	Reproducible_Aid_dependent_3
Exp2_chr14-8	chr14	8838464	8840464	Y	N	N	N	N	N	N	N	Y	Y	Abhd6	Abhd6	Reproducible_Aid_dependent_28
Exp2_chr14-1	chr14	20109698	20111698	Y	N	N	N	N	N	N	N	Y	Y	#N/A	—	—
Exp2_chr14-57	chr14	20453582	20455582	N	N	N	N	N	N	N	N	N	N	#N/A	—	—
Exp2_chr14-7	chr14	27456671	27458671	Y	Y	Y	N	N	N	N	N	N	N	AK076950	AK076950	—
Exp2_chr14-154	chr14	27792521	27794521	N	N	N	N	N	N	N	N	N	N	#N/A	—	—
Exp2_chr14-4	chr14	45289911	45291911	N	Y	N	N	N	N	N	N	N	N	#N/A	—	—
Exp2_chr14-27	chr14	49080120	49082120	Y	N	N	N	N	N	N	N	Y	Y	6720456H20Rik	6720456H20Rik	—
Exp2_chr14-33	chr14	51340782	51342782	N	N	N	N	N	N	Y	N	N	N	#N/A	—	—
Exp2_chr14-15	chr14	52737860	52739860	Y	N	N	N	N	N	N	N	N	N	Rpgrip1	Rpgrip1	—
Exp2_chr14-16	chr14	55494403	55496403	Y	N	Y	N	N	N	N	N	N	N	Ppp1r3e	Ppp1r3e	—
Exp2_chr14-21	chr14	60869169	60871169	Y	Y	Y	N	Y	N	N	N	N	N	Nupl1	Nupl1	—
Exp2_chr14-51	chr14	60990095	60992095	N	N	N	N	N	N	N	N	Y	Y	#N/A	—	—
Exp2_chr14-17	chr14	87814869	87816869	Y	N	Y	N	N	N	N	N	N	N	Tdrd3	Tdrd3	—
Exp2_chr14-12	chr14	111725781	111727781	N	N	N	N	N	N	N	N	N	N	#N/A	—	—
Exp2_chr15-3	chr15	36143283	36145283	Y	N	N	N	N	N	N	N	Y	Y	Spag1	Spag1	Reproducible_Aid_dependent_37	Y
Exp2_chr15-34	chr15	38590779	38592779	Y	N	Y	N	N	N	N	N	N	N	Atp6v1c1	Atp6v1c1	—
Exp2_chr15-23	chr15	38805709	38807709	N	N	N	N	N	N	N	Y	N	Y	#N/A	—	Reproducible_Aid_dependent_36
Exp2_chr15-5	chr15	80085063	80087063	Y	Y	Y	Y	N	N	N	N	N	N	Atf4	Atf4	—
Exp2_chr15-19	chr15	85640842	85642842	Y	Y	Y	N	Y	N	N	N	N	N	2210021J22Rik	2210021J22Rik	—
Exp2_chr15-50	chr15	91615080	91617080	Y	N	N	N	N	N	N	N	N	N	Lrrk2	Lrrk2	—
Exp2_chr15-2	chr15	99210182	99212182	N	N	N	N	N	N	N	N	Y	Y	#N/A	—	—
Exp2_chr15-78	chr15	99766404	99768404	N	N	N	N	N	N	N	N	Y	Y	#N/A	—	—
Exp2_chr16-36	chr16	3883535	3885535	Y	N	N	N	N	N	N	N	N	N	Nat15	Nat15	—
Exp2_chr16-15	chr16	30716857	30718857	Y	N	N	N	N	N	N	Y	N	Y	#N/A	—	Reproducible_Aid_dependent_11
Exp2_chr16-44	chr16	31162317	31164317	Y	N	N	N	N	N	N	Y	N	Y	Acap2	Acap2	—
Exp2_chr16-58	chr16	35021480	35023480	Y	N	Y	N	N	N	N	N	N	N	Ptplb	Ptplb	—
Exp2_chr16-50	chr16	55973239	55975239	Y	Y	Y	N	N	N	N	N	N	N	2310061J03Rik	2310061J03Rik	—
Exp2_chr16-40	chr16	58669385	58671385	Y	N	Y	Y	Y	N	N	N	N	N	Cpox	Cpox	—
Exp2_chr16-91	chr16	60946969	60948969	N	N	N	N	N	N	N	Y	N	Y	#N/A	—	Reproducible_Aid_dependent_12
Exp2_chr16-20	chr16	65473091	65475091	Y	N	N	N	N	N	N	Y	N	Y	#N/A	—	—
Exp2_chr16-165	chr16	83057568	83059568	N	N	N	N	N	N	N	N	Y	Y	#N/A	—	—
Exp2_chr16-22	chr16	85639668	85641668	N	N	N	N	N	N	N	Y	N	Y	#N/A	—	—
Exp2_chr16-14	chr16	87900848	87902848	Y	N	N	N	N	Y	N	N	Y	Y	Grik1	Grik1	—
Exp2_chr16-80	chr16	90514359	90516359	N	N	N	N	N	N	N	N	Y	Y	#N/A	—	—
Exp2_chr16-25	chr16	93983588	93985588	Y	N	N	N	N	N	N	N	Y	Y	Cldn14	Cldn14	—
Exp2_chr16-33	chr16	94962400	94964400	Y	N	N	N	N	N	N	Y	N	Y	#N/A	—	—
Exp2_chr16-64	chr16	95816619	95818619	N	N	N	N	N	N	N	N	N	N	#N/A	—	—
Exp2_chr17-50	chr17	3704975	3706975	N	N	N	N	N	N	N	N	N	N	#N/A	—	—
Exp2_chr17-26	chr17	5948559	5950559	Y	N	N	N	N	N	N	N	Y	Y	Synj2	Synj2	—
Exp2_chr17-7	chr17	13742651	13744651	Y	Y	N	N	N	N	N	Y	N	Y	BC068229	BC068229	Reproducible_Aid_dependent_1	Y
Exp2_chr17-57	chr17	21586184	21588184	Y	N	Y	N	Y	N	N	N	N	N	Zfp51	Zfp51	—
Exp2_chr17-52	chr17	23746503	23748503	Y	Y	N	N	N	N	N	N	N	N	Zscan10	Zscan10	—
Exp2_chr17-34	chr17	32235994	32237994	Y	N	N	N	N	N	N	N	N	N	#N/A	—	—
Exp2_chr17-106	chr17	32731360	32733360	N	N	N	N	N	N	N	N	N	N	#N/A	—	—
Exp2_chr17-37	chr17	36105805	36107805	Y	N	Y	N	N	N	N	N	N	N	Abcf1	Abcf1	—
Exp2_chr17-6	chr17	36367342	36369342	Y	Y	Y	N	N	N	N	N	N	N	#N/A	—	Reproducible_Aid_dependent_2	Y
Exp2_chr17-10	chr17	36620797	36622797	Y	Y	N	N	N	N	N	N	N	N	#N/A	—	—
Exp2_chr17-241	chr17	47339709	47341709	Y	N	N	N	N	N	N	N	Y	Y	Trerf1	Trerf1	—
Exp2_chr17-18	chr17	85012382	85014382	Y	Y	N	N	N	N	N	Y	N	Y	Plekhh2	Plekhh2	—
Exp2_chr18-32	chr18	6489529	6491529	Y	N	Y	N	N	N	N	N	N	N	Epc1	Epc1	—
Exp2_chr18-9	chr18	7319355	7321355	Y	Y	N	N	N	N	N	N	N	N	#N/A	—	—
Exp2_chr18-21	chr18	8735818	8737818	N	N	N	N	N	N	N	N	N	N	#N/A	—	—
Exp2_chr18-37	chr18	14940974	14942974	Y	N	Y	N	N	N	N	N	N	N	Taf4b	Taf4b	—
Exp2_chr18-7	chr18	32711874	32713874	Y	N	N	N	N	N	N	Y	Y	Y	Gypc	Gypc	Reproducible_Aid_dependent_6	N
Exp2_chr18-155	chr18	34890685	34892685	Y	N	N	N	N	N	N	N	Y	Y	Cdc25c	Cdc25c	—
Exp2_chr18-19	chr18	65650207	65652207	Y	N	N	N	N	N	N	Y	N	Y	#N/A	—	—
Exp2_chr18-12	chr18	66164367	66166367	N	N	N	N	N	N	N	N	Y	Y	#N/A	—	—
Exp2_chr18-60	chr18	67995576	67997576	Y	N	N	N	N	N	N	N	Y	Y	Cep192	Cep192	—
Exp2_chr18-101	chr18	74519613	74521613	Y	N	N	N	N	N	N	N	N	N	Ccdc11	Ccdc11	—
Exp2_chr18-14	chr18	80402530	80404530	Y	N	Y	N	N	N	N	N	Y	Y	Txnl4a	Txnl4a	—
Exp2_chr18-47	chr18	80412047	80414047	Y	N	Y	N	N	N	N	N	Y	Y	Txnl4a	Txnl4a	—
Exp2_chr18-13	chr18	81890176	81892176	N	N	N	N	N	N	N	N	Y	Y	#N/A	—	—
Exp2_chr18-104	chr18	83424486	83426486	N	N	N	N	N	N	N	Y	Y	Y	#N/A	—	—
Exp2_chr18-26	chr18	85866336	85868336	Y	N	N	N	N	N	N	N	N	N	#N/A	—	—
Exp2_chr18-4	chr18	85884626	85886626	Y	Y	N	N	N	N	N	N	N	N	#N/A	—	—
Exp2_chr19-18	chr19	6117064	6119064	Y	Y	Y	N	Y	N	N	N	N	N	Sac3d1	Sac3d1	—
Exp2_chr19-27	chr19	7456562	7458562	Y	N	Y	N	N	N	N	N	Y	Y	AK018996	AK018996	—
Exp2_chr19-14	chr19	12574592	12576592	Y	N	N	N	N	N	N	N	N	N	Dtx4	Dtx4	—
Exp2_chr19-50	chr19	29121149	29123149	Y	N	Y	N	N	N	N	N	N	N	1700018L02Rik	1700018L02Rik	—
Exp2_chr19-102	chr19	41028880	41030880	Y	N	Y	N	N	N	N	N	N	N	Blnk	Blnk	—
Exp2_chr19-25	chr19	45004804	45006804	Y	N	Y	N	Y	N	N	N	N	N	Fam178a	Fam178a	—
Exp2_chr19-35	chr19	53216370	53218370	Y	Y	Y	N	N	N	N	N	Y	Y	Add3	Add3	—
Exp2_chr19-6	chr19	57045464	57047464	Y	N	N	N	N	N	N	N	Y	Y	mKIAA1914	mKIAA1914	—
Exp2_chr19-54	chr19	60965527	60967527	Y	N	Y	N	Y	N	N	N	Y	Y	Grk5	Grk5	—
Exp2_chr2-151	chr2	17849065	17851065	N	N	N	N	N	N	N	N	N	N	#N/A	—	—
Exp2_chr2-579	chr2	24546378	24548378	Y	N	N	N	N	N	N	N	Y	Y	Cacna1b	Cacna1b	—
Exp2_chr2-5	chr2	27356120	27358120	Y	Y	N	N	N	N	N	N	N	N	Brd3	Brd3	—
Exp2_chr2-10	chr2	33788559	33790559	Y	N	N	N	N	N	N	N	N	N	#N/A	—	Reproducible_Aid_dependent_16
Exp2_chr2-80	chr2	69550507	69552507	Y	Y	N	N	N	N	N	N	N	N	Fastkd1	Fastkd1	—
Exp2_chr2-94	chr2	71492260	71494260	N	N	N	N	N	N	N	N	N	N	#N/A	—	—
Exp2_chr2-29	chr2	90686551	90688551	Y	Y	Y	N	Y	N	N	N	N	N	Mtch2	Mtch2	—
Exp2_chr2-24	chr2	92273034	92275034	Y	N	Y	N	N	N	N	N	N	N	mPHLL2	mPHLL2	—
Exp2_chr2-33	chr2	98169311	98171311	N	N	N	N	N	N	N	Y	N	Y	#N/A	—	—
Exp2_chr2-15	chr2	98176218	98178218	Y	Y	N	N	N	N	N	N	N	N	#N/A	—	—
Exp2_chr2-140	chr2	106265658	106267658	N	N	N	N	N	N	N	N	N	N	#N/A	—	—
Exp2_chr2-122	chr2	119203427	119205427	Y	N	N	N	N	N	N	N	Y	Y	Ino80	Ino80	—
Exp2_chr2-61	chr2	119612519	119614519	Y	Y	Y	N	N	N	N	N	N	N	Rpap1	Rpap1	—
Exp2_chr2-111	chr2	127033193	127035193	Y	Y	Y	N	N	N	N	N	N	N	1810024B03Rik	1810024B03Rik	—
Exp2_chr2-77	chr2	128768793	128770793	Y	Y	Y	N	N	N	N	N	N	N	Zc3h8	Zc3h8	—
Exp2_chr2-105	chr2	129428429	129430429	Y	N	N	N	N	N	N	Y	N	Y	Sirpa	Sirpa	—
Exp2_chr2-50	chr2	129772154	129774154	N	N	N	N	N	N	N	N	N	N	#N/A	—	—
Exp2_chr2-86	chr2	132937315	132939315	N	N	N	N	N	N	N	Y	N	Y	#N/A	—	—
Exp2_chr2-99	chr2	150433005	150435005	Y	Y	Y	N	N	N	N	N	N	N	2310001A20Rik	2310001A20Rik	—
Exp2_chr2-161	chr2	168660131	168662131	N	N	N	N	N	N	N	N	Y	Y	#N/A	—	—
Exp2_chr2-16	chr2	169769394	169771394	N	N	N	N	N	N	N	N	Y	Y	#N/A	—	—
Exp2_chr3-29	chr3	9635169	9637169	N	N	N	N	N	N	N	Y	Y	Y	#N/A	—	—
Exp2_chr3-27	chr3	19934125	19936125	Y	Y	Y	N	N	N	N	N	N	N	Hps3	Hps3	—
Exp2_chr3-8	chr3	28779440	28781440	N	Y	N	N	N	N	N	N	N	N	#N/A	—	—
Exp2_chr3-15	chr3	31037774	31039774	Y	N	N	N	N	N	N	Y	N	Y	#N/A	—	—
Exp2_chr3-51	chr3	50955802	50957802	N	N	N	N	N	N	N	N	N	N	#N/A	—	—
Exp2_chr3-11	chr3	55175141	55177141	N	N	N	N	N	N	N	N	Y	Y	#N/A	—	—
Exp2_chr3-30	chr3	59848292	59850292	N	N	N	N	N	N	N	Y	Y	Y	#N/A	—	Reproducible_Aid_dependent_8
Exp2_chr3-7	chr3	65761163	65763163	Y	N	Y	N	Y	N	N	N	N	N	Ccnl1	Ccnl1	—
Exp2_chr3-31	chr3	68672993	68674993	Y	Y	Y	N	N	N	N	N	N	N	1110032F04Rik	1110032F04Rik	—
Exp2_chr3-56	chr3	89233203	89235203	Y	N	Y	N	N	N	N	N	N	N	Pygo2	Pygo2	—
Exp2_chr3-141	chr3	96887631	96889631	N	N	N	N	N	N	N	N	Y	Y	#N/A	—	—
Exp2_chr3-16	chr3	107352967	107354967	N	N	N	N	N	N	N	N	Y	Y	#N/A	—	Reproducible_Aid_dependent_9
Exp2_chr3-96	chr3	108906176	108908176	N	N	N	N	N	N	N	Y	N	Y	#N/A	—	—
Exp2_chr3-67	chr3	151448247	151450247	N	N	N	N	N	N	N	N	Y	Y	#N/A	—	Reproducible_Aid_dependent_10
Exp2_chr3-42	chr3	152145332	152147332	Y	N	N	N	N	N	N	N	Y	Y	Ak5	Ak5	—
Exp2_chr3-35	chr3	152301301	152303301	Y	N	N	N	N	N	N	N	Y	Y	Ak5	Ak5	—
Exp2_chr3-10	chr3	153367181	153369181	Y	N	N	N	N	N	N	N	Y	Y	St6galnac3	St6galnac3	—
Exp2_chr3-26	chr3	153472605	153474605	N	N	N	N	N	N	N	N	Y	Y	#N/A	—	—
Exp2_chr4-114	chr4	43887561	43889561	Y	N	N	N	N	N	N	N	N	N	Reck	Reck	—
Exp2_chr4-117	chr4	44768828	44770828	Y	Y	Y	N	Y	N	N	N	N	N	Zcchc7	Zcchc7	—
Exp2_chr4-48	chr4	45332311	45334311	Y	N	Y	N	Y	N	N	N	N	N	Exosc3	Exosc3	—
Exp2_chr4-13	chr4	45606007	45608007	N	N	N	N	N	N	N	N	Y	Y	#N/A	—	—
Exp2_chr4-15	chr4	46401015	46403015	Y	Y	Y	N	Y	N	N	N	N	N	5830415F09Rik	5830415F09Rik	—
Exp2_chr4-25	chr4	87726986	87728986	N	N	N	N	N	N	N	Y	Y	Y	#N/A	—	—
Exp2_chr4-108	chr4	94852373	94854373	Y	N	N	N	N	N	N	N	Y	Y	#N/A	—	—
Exp2_chr4-121	chr4	99018309	99020309	N	N	N	N	N	N	N	N	Y	Y	#N/A	—	—
Exp2_chr4-148	chr4	102399336	102401336	N	N	N	N	N	N	N	N	Y	Y	#N/A	—	—
Exp2_chr4-171	chr4	102942919	102944919	N	N	N	N	N	N	N	N	Y	Y	#N/A	—	—
Exp2_chr4-79	chr4	114787812	114789812	N	N	N	N	N	N	N	Y	N	Y	#N/A	—	—
Exp2_chr4-43	chr4	115815927	115817927	Y	Y	N	N	N	N	N	N	N	N	1520402A15Rik	1520402A15Rik	—
Exp2_chr4-2	chr4	118219854	118221854	Y	Y	N	N	N	N	N	Y	N	Y	#N/A	—	Reproducible_Aid_dependent_17
Exp2_chr4-29	chr4	126753602	126755602	Y	Y	Y	N	N	N	N	N	N	N	Zmym6	Zmym6	—
Exp2_chr4-20	chr4	133115645	133117645	Y	N	N	N	N	N	N	N	Y	Y	#N/A	—	—
Exp2_chr4-41	chr4	138935508	138937508	Y	N	Y	N	N	N	N	N	N	N	Ubr4	Ubr4	—
Exp2_chr4-26	chr4	153790518	153792518	N	N	N	N	N	N	N	N	Y	Y	#N/A	—	Reproducible_Aid_dependent_34
Exp2_chr4-18	chr4	155204727	155206727	Y	Y	Y	N	N	N	N	N	N	N	Aurkaip1	Aurkaip1	—
Exp2_chr4-21	chr4	155609621	155611621	Y	N	Y	N	N	N	N	N	N	N	#N/A	—	Reproducible_Aid_dependent_33
Exp2_chr5-52	chr5	9099816	9101816	Y	N	Y	N	N	N	N	N	N	N	4930420K17Rik	4930420K17Rik	—
Exp2_chr5-79	chr5	24621572	24623572	N	N	N	N	N	N	N	Y	Y	Y	#N/A	—	—
Exp2_chr5-104	chr5	25004151	25006151	Y	Y	Y	N	N	N	N	N	N	N	4831440E17Rik	4831440E17Rik	—
Exp2_chr5-62	chr5	31209115	31211115	Y	Y	Y	N	N	N	N	N	N	N	Ost4	Ost4	—
Exp2_chr5-53	chr5	31998889	32000889	Y	Y	Y	N	N	N	N	N	N	N	Bre	Bre	—
Exp2_chr5-22	chr5	34529789	34531789	Y	Y	Y	N	Y	N	N	N	N	N	Mxd4	Mxd4	—
Exp2_chr5-25	chr5	37170221	37172221	N	N	N	N	N	N	N	Y	N	Y	#N/A	—	—
Exp2_chr5-334	chr5	53308855	53310855	N	N	N	N	N	N	N	N	Y	Y	#N/A	—	—
Exp2_chr5-4	chr5	80242315	80244315	Y	Y	N	N	N	N	N	N	N	N	#N/A	—	—
Exp2_chr5-313	chr5	104378575	104380575	N	N	N	N	N	N	N	N	N	N	#N/A	—	—
Exp2_chr5-292	chr5	104791436	104793436	N	N	N	N	N	N	Y	N	N	N	#N/A	—	—
Exp2_chr5-2	chr5	105356059	105358059	Y	Y	N	N	N	N	N	N	N	N	#N/A	—	—
Exp2_chr5-9	chr5	108195736	108197736	Y	N	N	N	N	N	N	Y	N	Y	Evi5	Evi5	—
Exp2_chr5-17	chr5	114548739	114550739	Y	N	Y	N	N	N	N	N	N	N	Usp30	Usp30	Reproducible_Aid_dependent_22
Exp2_chr5-190	chr5	119769734	119771734	N	N	N	N	N	N	N	Y	Y	Y	#N/A	—	—
Exp2_chr5-152	chr5	131276104	131278104	N	N	N	N	N	N	N	N	Y	Y	#N/A	—	—
Exp2_chr5-173	chr5	142018762	142020762	N	N	N	N	N	N	N	Y	N	Y	#N/A	—	—
Exp2_chr5-37	chr5	143104428	143106428	Y	Y	Y	N	N	N	N	N	N	N	Wipi2	Wipi2	—
Exp2_chr5-80	chr5	143173511	143175511	N	N	N	N	N	N	N	N	N	N	#N/A	—	—
Exp2_chr5-23	chr5	149724847	149726847	Y	Y	N	N	N	N	N	N	N	N	Katnal1	Katnal1	—
Exp2_chr6-214	chr6	19045927	19047927	N	N	N	N	N	N	N	N	Y	Y	#N/A	—	—
Exp2_chr6-1	chr6	29697888	29699888	Y	Y	N	N	N	N	N	Y	N	Y	Smo	Smo	Reproducible_Aid_dependent_24
Exp2_chr6-106	chr6	31810404	31812404	N	N	N	N	N	N	N	N	N	N	#N/A	—	—
Exp2_chr6-80	chr6	38483996	38485996	Y	Y	Y	N	Y	N	N	N	N	N	1110001J03Rik	1110001J03Rik	—
Exp2_chr6-148	chr6	47720865	47722865	N	N	N	N	N	N	N	N	Y	Y	#N/A	—	—
Exp2_chr6-4	chr6	47727224	47729224	Y	Y	Y	N	N	N	N	N	Y	Y	#N/A	—	Reproducible_Aid_dependent_14
Exp2_chr6-26	chr6	51219584	51221584	Y	N	Y	N	N	N	N	N	N	N	Mir148a	Mir148a	—
Exp2_chr6-30	chr6	67613555	67615555	Y	N	N	N	N	N	N	N	N	N	abParts	abParts	—
Exp2_chr6-38	chr6	67617423	67619423	Y	N	N	N	N	N	N	N	N	N	abParts	abParts	—
Exp2_chr6-121	chr6	74209323	74211323	N	N	N	N	N	N	N	N	Y	Y	#N/A	—	—
Exp2_chr6-35	chr6	83863331	83865331	Y	Y	Y	N	N	N	N	N	N	N	Zfml	Zfml	—
Exp2_chr6-21	chr6	92163646	92165646	Y	N	Y	N	N	N	N	N	N	N	Zfyve20	Zfyve20	—
Exp2_chr6-14	chr6	114290610	114292610	N	N	N	N	N	N	N	Y	N	Y	#N/A	—	Reproducible_Aid_dependent_25
Exp2_chr6-25	chr6	114628190	114630190	Y	N	N	N	N	N	N	Y	N	Y	Atg7	Atg7	—
Exp2_chr6-16	chr6	117828581	117830581	Y	Y	Y	N	N	N	N	N	N	N	#N/A	—	—
Exp2_chr6-45	chr6	122750733	122752733	Y	Y	Y	N	N	N	N	N	Y	Y	#N/A	—	—
Exp2_chr6-70	chr6	124938911	124940911	N	N	N	N	N	N	N	N	N	N	#N/A	—	—
Exp2_chr6-167	chr6	137909727	137911727	N	N	N	N	N	N	N	Y	Y	Y	#N/A	—	—
Exp2_chr6-12	chr6	139669487	139671487	N	N	N	N	N	N	N	N	Y	Y	#N/A	—	—
Exp2_chr6-9	chr6	140565870	140567870	Y	N	N	N	N	N	N	N	Y	Y	#N/A	—	Reproducible_Aid_dependent_15
Exp2_chr6-46	chr6	145416494	145418494	Y	N	N	N	N	N	N	N	Y	Y	Ifltd1	Ifltd1	—
Exp2_chr7-13	chr7	4706572	4708572	Y	N	N	N	N	N	N	N	Y	Y	Fam71e2	Fam71e2	—
Exp2_chr7-164	chr7	6563709	6565709	N	N	N	N	N	N	N	N	N	N	#N/A	—	—
Exp2_chr7-1	chr7	12595097	12597097	Y	Y	N	N	N	N	N	N	N	N	#N/A	—	Reproducible_Aid_dependent_7
Exp2_chr7-6	chr7	16640383	16642383	Y	Y	N	N	N	N	N	N	Y	Y	#N/A	—	—
Exp2_chr7-9	chr7	18968479	18970479	N	N	N	N	N	N	N	N	N	N	#N/A	—	—
Exp2_chr7-26	chr7	36351547	36353547	N	N	N	N	N	N	N	N	N	N	#N/A	—	—
Exp2_chr7-80	chr7	80702256	80704256	Y	Y	Y	Y	N	N	N	N	N	N	#N/A	—	—
Exp2_chr7-40	chr7	104885221	104887221	Y	N	N	N	N	N	N	N	N	N	Aqp11	Aqp11	—
Exp2_chr7-54	chr7	107140638	107142638	N	N	N	N	N	N	N	Y	Y	Y	#N/A	—	—
Exp2_chr7-48	chr7	107306820	107308820	Y	N	Y	N	N	N	N	N	N	N	Lipt2	Lipt2	—
Exp2_chr7-132	chr7	117517455	117519455	Y	N	N	N	N	N	N	Y	N	Y	Sbf2	Sbf2	—
Exp2_chr7-242	chr7	121396778	121398778	Y	N	Y	N	N	N	N	N	N	N	Copb1	Copb1	—
Exp2_chr7-107	chr7	124897247	124899247	N	N	N	N	N	N	N	N	N	N	#N/A	—	—
Exp2_chr7-200	chr7	125453610	125455610	N	N	N	N	N	N	Y	N	Y	Y	#N/A	—	—
Exp2_chr7-16	chr7	126873372	126875372	N	Y	N	N	N	N	N	N	N	N	#N/A	—	—
Exp2_chr7-7	chr7	134396744	134398744	Y	Y	Y	N	N	N	N	N	N	N	Zfp771	Zfp771	—
Exp2_chr8-180	chr8	8819207	8821207	N	N	N	N	N	N	N	N	N	N	#N/A	—	—
Exp2_chr8-3	chr8	19783654	19785654	Y	Y	Y	N	N	N	N	N	N	N	5330429B09Rik	5330429B09Rik	—
Exp2_chr8-5	chr8	20018892	20020892	Y	Y	Y	N	N	N	N	N	N	N	Gm10348	Gm10348	—
Exp2_chr8-50	chr8	47084281	47086281	Y	Y	Y	N	N	N	N	N	N	N	Ankrd37	Ankrd37	—
Exp2_chr8-141	chr8	71611743	71613743	Y	N	Y	N	N	N	N	N	N	N	Atp6v1b2	Atp6v1b2	—
Exp2_chr8-16	chr8	73956026	73958026	N	N	N	N	N	N	N	N	N	N	#N/A	—	Reproducible_Aid_dependent_27	Y
Exp2_chr8-63	chr8	81032137	81034137	Y	Y	Y	N	N	N	N	N	N	N	Rbmxrt	Rbmxrt	—
Exp2_chr8-17	chr8	82162899	82164899	Y	N	Y	N	Y	N	N	N	N	N	Otud4	Otud4	—
Exp2_chr8-73	chr8	82234443	82236443	Y	Y	Y	N	N	N	N	N	N	N	Abce1	Abce1	—
Exp2_chr8-46	chr8	108019995	108021995	Y	N	Y	N	N	N	N	N	N	N	Zdhhc1	Zdhhc1	—
Exp2_chr8-113	chr8	111357629	111359629	Y	N	N	N	N	N	N	N	Y	Y	Zfhx3	Zfhx3	—
Exp2_chr8-65	chr8	118070844	118072844	N	N	N	N	N	N	N	Y	N	Y	#N/A	—	Reproducible_Aid_dependent_26
Exp2_chr9-24	chr9	3257860	3259860	Y	Y	N	N	N	N	N	N	N	N	#N/A	—	—
Exp2_chr9-13	chr9	13421757	13423757	Y	Y	N	N	N	N	N	N	N	N	#N/A	—	—
Exp2_chr9-38	chr9	22248404	22250404	Y	N	N	N	N	N	N	N	N	N	9530077C05Rik	9530077C05Rik	—
Exp2_chr9-130	chr9	53852334	53854334	N	N	N	N	N	N	N	N	N	N	#N/A	—	—
Exp2_chr9-48	chr9	56143079	56145079	Y	N	N	N	N	N	N	N	N	N	C230081A13Rik	C230081A13Rik	—
Exp2_chr9-78	chr9	68946575	68948575	Y	N	N	N	N	N	N	Y	N	Y	Rora	Rora	Reproducible_Aid_dependent_20
Exp2_chr9-30	chr9	70470292	70472292	Y	N	N	N	N	N	N	Y	N	Y	mKIAA1164	mKIAA1164	Reproducible_Aid_dependent_19
Exp2_chr9-18	chr9	110182824	110184824	Y	Y	N	N	N	N	N	N	N	N	#N/A	—	Reproducible_Aid_dependent_21
Exp2_chr9-16	chr9	115058559	115060559	Y	Y	N	N	N	N	N	N	N	N	Osbpl10	Osbpl10	—
Exp2_chr9-31	chr9	115304774	115306774	Y	N	N	N	N	N	N	N	Y	Y	#N/A	—	—
Exp2_chr9-219	chr9	118351055	118353055	N	N	N	N	N	N	N	Y	Y	Y	#N/A	—	—
Exp2_chr9-67	chr9	121036144	121038144	Y	N	N	N	N	N	N	N	Y	Y	Ulk4	Ulk4	—
Exp2_chr9-39	chr9	121594948	121596948	Y	N	N	N	N	N	N	N	N	N	Sec22c	Sec22c	—
Exp2_chr9-51	chr9	123996157	123998157	N	Y	N	N	N	N	N	N	N	N	#N/A	—	—
		count	284	187	78	91	4	18	2	3	48	92	128
		%	1	0.658451	0.274648	0.320423	0.0140845	0.0633803	0.00704225	0.0105634	0.169014	0.323944	0.450704
