# Supplementary material for: Nbs1 ChIP-Seq Identifies Off-Target DNA Double-Strand Breaks Induced by AID in Activated Splenic B Cells
Source: PLoS Genet. 2015 Aug 11;11(8):e1005438. doi: 10.1371/journal.pgen.1005438 (PMC4532491; doi:10.1371/journal.pgen.1005438)
Supplement: S3 Table — (XLSX) [file pgen.1005438.s003.xlsx]

## Sheet: Sheet1
Table S3. Reproducible AID-dependent Nbs1-binding sites
PeakID	chromosome	start	end	Pol II at or within gene	AID (Yamane et al 2011)	Spt5 binding at site (Pavri et al 2010)	AID-dependent translocations at site (Qian et al 2014)	xTSS (Pefanis et al 2014)	Nbs1-ChIP-chip (Staszewski et al 2011)	1-end DSB	WGCW*	CA*	WGCW|CA*	Gene	Gene	LM-PCR (AID-dependent)
Reproducible_Aid_dependent_23	chr1	16492708	16494938	Y	N	N	N	N	N	N	N	Y	Y	Stau2	Stau2
Reproducible_Aid_dependent_32	chr10	12407720	12409870	Y	N	N	N	N	N	Y	N	N	N	Utrn	Utrn
Reproducible_Aid_dependent_30	chr10	13147223	13149363	Y	N	N	N	N	N	N	N	Y	Y	Phactr2	Phactr2
Reproducible_Aid_dependent_31	chr10	118246575	118248626	Y	N	N	N	N	N	Y	N	Y	Y	#N/A	—
Reproducible_Aid_dependent_18	chr11	26082729	26084751	Y	N	N	N	N	N	N	Y	N	Y	5730522E02Rik	5730522E02Rik
Reproducible_Aid_dependent_13	chr12	80040843	80043004	Y	N	N	N	N	N	N	N	Y	Y	#N/A	—
Reproducible_Aid_dependent_29	chr12	114661963	114664062	Y	Y	Y	Y	N	Y	N	Y	N	Y	Igh	Igh	Y
Reproducible_Aid_dependent_5	chr13	35129605	35131631	N	N	N	N	N	N	N	Y	N	Y	#N/A	—
Reproducible_Aid_dependent_4	chr13	60197551	60199607	N	N	N	N	N	N	N	Y	N	Y	#N/A	—
Reproducible_Aid_dependent_35	chr13	74665862	74668064	Y	Y	N	N	N	N	N	Y	N	Y	#N/A	—	Y
Reproducible_Aid_dependent_3	chr13	115183393	115185482	Y	N	N	N	N	N	N	N	Y	Y	#N/A	—
Reproducible_Aid_dependent_28	chr14	8838305	8840464	Y	N	N	N	N	N	N	N	Y	Y	Abhd6	Abhd6
Reproducible_Aid_dependent_37	chr15	36143283	36145423	Y	N	N	N	N	N	N	N	Y	Y	Spag1	Spag1	Y
Reproducible_Aid_dependent_36	chr15	38805391	38807709	N	N	N	N	N	N	N	Y	N	Y	#N/A	—
Reproducible_Aid_dependent_11	chr16	30716849	30718857	Y	N	N	N	N	N	N	Y	N	Y	#N/A	—
Reproducible_Aid_dependent_12	chr16	60946451	60948969	N	N	N	N	N	N	N	Y	Y	Y	#N/A	—
Reproducible_Aid_dependent_1	chr17	13742651	13746015	Y	Y	N	N	N	N	N	Y	N	Y	BC068229	BC068229	Y
Reproducible_Aid_dependent_2	chr17	36367342	36369351	Y	Y	Y	N	N	N	N	N	N	N	#N/A	—	Y
Reproducible_Aid_dependent_6	chr18	32711792	32713874	Y	N	N	N	N	N	N	Y	Y	Y	Gypc	Gypc	N
Reproducible_Aid_dependent_16	chr2	33788531	33790559	Y	N	N	N	N	N	N	N	N	N	#N/A	—
Reproducible_Aid_dependent_8	chr3	59848281	59850292	N	N	N	N	N	N	N	Y	Y	Y	#N/A	—
Reproducible_Aid_dependent_9	chr3	107352967	107355009	N	N	N	N	N	N	N	N	Y	Y	#N/A	—
Reproducible_Aid_dependent_10	chr3	151448247	151450494	N	N	N	N	N	N	N	N	Y	Y	#N/A	—
Reproducible_Aid_dependent_17	chr4	118219854	118221860	Y	Y	N	N	N	N	N	Y	N	Y	#N/A	—
Reproducible_Aid_dependent_34	chr4	153790401	153792518	N	N	N	N	N	N	Y	N	Y	Y	#N/A	—
Reproducible_Aid_dependent_33	chr4	155609621	155611658	Y	N	Y	N	N	N	N	N	N	N	#N/A	—
Reproducible_Aid_dependent_22	chr5	114548739	114550756	Y	N	Y	N	N	N	N	N	N	N	Usp30	Usp30
Reproducible_Aid_dependent_24	chr6	29697617	29699888	Y	Y	N	N	N	N	N	Y	N	Y	Smo	Smo
Reproducible_Aid_dependent_14	chr6	47727222	47729224	Y	Y	Y	N	N	N	N	N	Y	Y	#N/A	—
Reproducible_Aid_dependent_25	chr6	114290607	114292610	N	N	N	N	N	N	N	Y	N	Y	#N/A	—
Reproducible_Aid_dependent_15	chr6	140565792	140567870	Y	N	N	N	N	N	N	N	Y	Y	#N/A	—
Reproducible_Aid_dependent_7	chr7	12595097	12597126	Y	Y	N	N	N	N	N	N	N	N	#N/A	—
Reproducible_Aid_dependent_27	chr8	73956026	73958026	N	N	N	N	N	N	N	N	N	N	#N/A	—	Y
Reproducible_Aid_dependent_26	chr8	118070844	118073026	N	N	N	N	N	N	N	Y	N	Y	#N/A	—
Reproducible_Aid_dependent_20	chr9	68946405	68948575	Y	N	N	N	N	N	N	Y	N	Y	Rora	Rora
Reproducible_Aid_dependent_19	chr9	70470213	70472292	Y	N	N	N	N	N	N	Y	N	Y	mKIAA1164	mKIAA1164
Reproducible_Aid_dependent_21	chr9	110182824	110184825	Y	Y	N	N	N	N	Y	N	N	N	#N/A	—
		count	37	26	9	5	1	0	1	4	17	15	29
		%	1	0.702703	0.243243	0.135135	0.027027	0	0.027027	0.108108	0.459459	0.405405	0.783784
