# Supplementary material for: Nbs1 ChIP-Seq Identifies Off-Target DNA Double-Strand Breaks Induced by AID in Activated Splenic B Cells
Source: PLoS Genet. 2015 Aug 11;11(8):e1005438. doi: 10.1371/journal.pgen.1005438 (PMC4532491; doi:10.1371/journal.pgen.1005438)
Supplement: S4 Table — (XLSX) [file pgen.1005438.s004.xlsx]

## Sheet: Sheet1
Table S4. AID-independent Nbs1-binding sites
PeakID	chromosome	start	end	Pol II at or within gene	AID (Yamane et al 2011)	Spt5 binding at site (Pavri et al 2010)	AID-dependent translocations at site (Qian et al 2014)	xTSS (Pefanis et al 2014)	Nbs1-ChIP-chip (Staszewski et al 2011)	1-end DSB	WGCW*	CA*	WGCW|CA*	Gene	Gene**
Reproducible_Aid_independent_27	chr1	54787640	54790015	Y	N	N	N	N	N	N	Y	Y	Y	Ankrd44	Ankrd44
Reproducible_Aid_independent_22	chr1	87487175	87490033	Y	Y	Y	N	N	N	N	Y	N	Y	Sp110	Sp110
Reproducible_Aid_independent_9	chr1	87520373	87523059	Y	Y	Y	N	N	N	N	N	N	N	Sp140	Sp140
Reproducible_Aid_independent_20	chr10	21861464	21863475	Y	Y	N	N	N	N	N	N	N	N	#N/A	—
Reproducible_Aid_independent_14	chr10	43544342	43546349	Y	Y	N	N	N	N	N	Y	Y	Y	#N/A	—
Reproducible_Aid_independent_24	chr11	34494423	34496527	Y	Y	Y	N	N	N	N	N	N	N	Dock2	Dock2
Reproducible_Aid_independent_17	chr11	77892685	77894775	Y	N	Y	N	N	N	N	N	N	N	Eral1	Eral1
Reproducible_Aid_independent_5	chr11	82576650	82578862	Y	Y	Y	N	N	N	N	N	N	N	Zfp830	Zfp830
Reproducible_Aid_independent_3	chr11	88828624	88831391	Y	Y	Y	N	N	N	N	N	N	N	#N/A	—
Reproducible_Aid_independent_2	chr12	106673378	106675399	Y	Y	N	N	N	N	N	Y	N	Y	#N/A	—
Reproducible_Aid_independent_19	chr13	3371427	3373436	Y	Y	N	N	N	N	N	N	Y	Y	#N/A	—
Reproducible_Aid_independent_18	chr13	32429172	32432283	Y	N	Y	N	Y	N	N	N	N	N	Gmds	Gmds
Reproducible_Aid_independent_4	chr13	51862735	51864741	Y	Y	Y	N	N	N	N	N	Y	Y	Sema4d	Sema4d
Reproducible_Aid_independent_8	chr16	3245615	3247701	Y	Y	N	N	N	N	N	N	Y	Y	#N/A	—
Reproducible_Aid_independent_21	chr16	20547377	20549880	Y	Y	Y	N	N	N	N	N	N	N	Abcf3	Abcf3
Reproducible_Aid_independent_23	chr17	3081565	3083769	Y	Y	N	N	N	N	N	N	N	N	Pisd-ps2	Pisd-ps2
Reproducible_Aid_independent_25	chr17	87516602	87519566	Y	N	N	N	N	N	N	Y	N	Y	Socs5	Socs5
Reproducible_Aid_independent_7	chr18	67364467	67366616	Y	N	Y	N	N	N	N	N	N	N	Chmp1b	Chmp1b
Reproducible_Aid_independent_26	chr18	68850783	68852785	Y	Y	N	N	N	N	N	N	N	N	#N/A	—
Reproducible_Aid_independent_11	chr2	49270929	49272948	Y	N	Y	N	N	N	N	N	N	N	#N/A	—
Reproducible_Aid_independent_12	chr2	122506666	122508723	Y	Y	N	N	N	N	N	N	N	N	Slc30a4	Slc30a4
Reproducible_Aid_independent_15	chr4	53424843	53426876	Y	N	N	N	N	N	N	N	Y	Y	#N/A	—
Reproducible_Aid_independent_10	chr5	37051269	37053350	Y	N	N	N	N	N	N	Y	N	Y	D5Ertd579e	D5Ertd579e
Reproducible_Aid_independent_16	chr5	92705282	92707875	Y	Y	Y	N	N	N	N	N	N	N	Naaa	Naaa
Reproducible_Aid_independent_13	chr5	125028085	125030558	Y	Y	Y	N	N	N	N	N	Y	Y	Eif2b1	Eif2b1
Reproducible_Aid_independent_1	chr6	145967411	145969507	Y	N	N	N	N	N	N	N	N	N	#N/A	—
Reproducible_Aid_independent_6	chr8	76142082	76144083	Y	Y	N	N	N	N	N	Y	N	Y	#N/A	—
Reproducible_Aid_independent_28	chr9	100998889	101001105	Y	N	Y	N	N	N	N	N	N	N	Msl2	Msl2
		count	28	28	18	14	0	1	0	0	7	7	12
		%	1	1	0.642857	0.5	0	0.0357143	0	0	0.25	0.25	0.428571
