# Supplementary material for: Nbs1 ChIP-Seq Identifies Off-Target DNA Double-Strand Breaks Induced by AID in Activated Splenic B Cells
Source: PLoS Genet. 2015 Aug 11;11(8):e1005438. doi: 10.1371/journal.pgen.1005438 (PMC4532491; doi:10.1371/journal.pgen.1005438)
Supplement: S5 Table — (XLSX) [file pgen.1005438.s005.xlsx]

## Sheet: Sheet1
Table S5. Gene-specific oligonucleotides
Site	Name	Coordinate	Sequence
Chr12	Smu-q PCR F	114663916	CCC AGC TTT GCT TAC CTC AG
	Smu-q PCR R	114664110	CAG GTC GGC TGG ACT AAC TC
Chr12	Cmu-q PCR F	114660627	CTG GAA TGG GCA CAT GCA GAT CTT T
	Cmu-q PCR R	114660915	GTC AGT CCT TCC CAA ATG TCT TCC
Ch12	5'-Smu	114664473	GCAGAAAATTTAGATAAAATGGATACCTCAGTGG
	Mu probe 5'	114664386	AGGGACCCAGGCTAAGAAGGCAAT
Chr1	Chr1-461 R	75474574	TGGAAGTAGATCTAGTGTATCTCTTACCTG
	Chr1-411 Probe	75474553	ACAGCACTTCCAAGGCAGAT
Chr2(1)	Chr2-35 F	145691900	GTTAGGAATTAGTACAGTAATGGGAGAAAG
	Chr2-124 Probe	145691989	TGCTAATTTTTATTTTCCACCTCAG
Chr2(2)	Chr2-2 F	58278156	CCAGCTAAAAATACTGGCCTCCT
	Chr2-34 Probe	58278188	TCATCATCGTTTCTCTTCCTTCTAG
Chr5	Chr5-355 F	136012885	AGAAAGAAAAAGGAAATCTAGATGATAGTG
	Chr5-385 Probe	136012915	CATACATTTAATCCCAGCACTCAG
Chr6	Chr6-60 F	69466098	AACATTTTGTTAGTCTTGTTGTACCCTATC
	Chr6-110 Probe	69466148	GTCACAGAACAGCTATGAAGACTCC
Chr8	Chr8-739 F1	73957148	TTTTCAGTTGTTGAGTATAGGCTTTTATAG
	Chr8-739 Probe1	73957234	ATTTCTGGTTTTATTAATTCGGATACTG
Chr13	Chr13-527 R	74665810	ATATCAAAGTATAACTCAGGAAGCTAACCA
	Chr13-386 Probe	74665694	ATGAATACCAAGGCCATTTCTTTA
Chr15	Chr15-dwnstr R2	36144933	TTCATCTTGCACTTTCAGTATCACTAC
	Chr15-dwnstr Probe2	36144787	CCATTTTGTCAATTTAGATTCCAAG
Chr16(1)	Chr16-319 F	31993490	CAGTTAACAGGTCAAAAAGGCTAAA
	Chr16-319 Probe	31993543	GGCTGTTAAAGCCCTAAATTAGAAG
Chr16(2)	Chr16-342 F	34281028	TCTTTTGACTTAGCGAGTTTTCATC
	Chr16-342 Probe2	34281067	TCAGTTTTCGTTGGTAAAATTGAAT
Chr17(1)	Chr17-599 R	13742956	GGATACCGAATTAAAATTCAGAGTTAAAAA
	Chr17-496 Probe	13742882	CTGCTTACAAAAGGTCAGCTTACA
Chr17(2)	Chr17-363 F1	36367964	ACTGTTTTCATGCACACCAAAG
	Chr17-363 Probe1	36368034	TGGGAGTTGAATTCAGGAATTC
Chr18	Chr18-327 R1	32713440	CAAGGGAAGAGTACAGACTATCAGGTC
	Chr18-327 Probe1	32713380	CTGTGTGTTATAGGAGGAAGGAGAC
